# Supplementary material for: Genetic variation in innate immune gene expression influences mortality after traumatic brain injury in Drosophila
Source: G3 (Bethesda). 2026 Mar 13;16(5):jkag060. doi: 10.1093/g3journal/jkag060 (PMC13148387; doi:10.1093/g3journal/jkag060)
Supplement: jkag060_Supplementary_Data [file jkag060_supplementary_data.zip]

Archive with 7 entries (7 files):
- Data_S1_G3-2026-406560.xlsx
- Data_S2_G3-2026-406560.xlsx
- Data_S3_G3-2026-406560.xlsx
- Data_S4_G3-2026-406560.xlsx
- Data_S5_G3-2026-406560.xlsx
- Data_S6_G3-2026-406560.xlsx
- Table_S1_G3-2026-406560.docx
