# Supplementary material for: Genetic variation in innate immune gene expression influences mortality after traumatic brain injury in Drosophila
Source: G3 (Bethesda). 2026 Mar 13;16(5):jkag060. doi: 10.1093/g3journal/jkag060 (PMC13148387; doi:10.1093/g3journal/jkag060)
Supplement: jkag060_Supplementary_Data [file jkag060_supplementary_data.zip › Data_S1_G3-2026-406560.xlsx]

## Sheet: AttC
	Average Expression AttC for each condition for each DGRP Line
	AttC	Water, Young (-)	Water, Young (+)	CMYD, Young (-)	CMYD, Young (+)	Water, Old (-)	Water, Old (+)	CMYD, Old (-)	CMYD, Old (+)
	DGRP26	0.0133973	0.0785042	0.0014343	0.0839482	0.0746939	0.167838	0.0190152	0.167953
	DGRP73	0.0109807	0.19964	0.014868	0.0203197	0.0280357	0.272824	0.00591867	0.229228
	DGRP91	0.018313	0.3504	0.017953	0.068732	0.0988733	0.222629	0.040403	0.118984
	DGRP93	0.0145607	0.115634	0.013164	0.0202417	0.018647	0.359742	0.00663867	0.191193
	DGRP161	0.052832	0.4034	0.0219435	0.0764466	0.0917317	0.498642	0.014121	0.146636
	DGRP352	0.0113977	0.320641	0.0202934	0.0602215	0.0832722	0.591714	0.0437817	0.832428
	DGRP381	0.039451	0.419044	0.0283521	0.114273	0.0700416	0.595516	0.0711413	0.71068
	DGRP382	0.00900287	0.137299	0.0117192	0.0881402	0.0862684	0.303827	0.0145892	0.262825
	DGRP383	0.0238683	0.109117	0.00564219	0.0708592	0.0199283	0.187273	0.0278473	0.174615
	DGRP385	0.0197317	0.184564	0.0477243	0.101392	0.0155543	0.208554	0.0404663	0.340928
	DGRP386	0.00543433	0.0286317	0.00526397	0.0110674	0.0541967	0.126219	0.00701867	0.0692213
	DGRP409	0.0369866	0.294395	0.0652409	0.222016	0.0363965	0.402793	0.0211996	0.200157
	DGRP427	0.0160523	0.150165	0.0126432	0.044153	0.131996	0.615122	0.0449433	0.495507
	DGRP439	0.0262833	0.024252	0.0149417	0.0273687	0.02235	0.0342543	0.0480493	0.037241
	DGRP440	0.0362387	0.140432	0.0610217	0.102117	0.0146633	0.212446	0.0232207	0.101691
	DGRP441	0.007339	0.053527	0.030631	0.0650743	0.0600213	0.370444	0.0573827	0.302232
	DGRP774	0.0090036	0.132872	0.015389	0.0896948	0.02362	0.293246	0.0361466	0.160711
	DGRP892	0.0211376	0.405386	0.0321002	0.0939191	0.0639599	0.518341	0.0176076	0.253873
	DGRP897	0.0161521	0.16161	0.0307415	0.17607	0.0101881	0.190603	0.0092623	0.155136
	Individual sample values for each DGRP line for each condition (n=3)
		Uninjured	Injured	Uninjured	Injured	Uninjured	Injured	Uninjured	Injured
		Water		CMYD		Water		CMYD
		Young				Old
	DGRP26	0.0120068	0.122428	0.00192624	0.0520124	0.153254	0.100134	0.0361465	0.161544
	DGRP26	0.015625	0.0437371	0.00163669	0.0649287	0.0523742	0.205185	0.00961832	0.150205
	DGRP26	0.0125602	0.0693481	0.000740096	0.134904	0.018453	0.198196	0.0112807	0.192109
	DGRP73	0.0162885	0.133972	0.0151872	0.019915	0.0363979	0.291183	0.00598265	0.290176
	DGRP73	0.00968522	0.240649	0.0149885	0.0168629	0.03125	0.300409	0.00783962	0.166662
	DGRP73	0.00696819	0.2243	0.0144278	0.0241807	0.0164588	0.22688	0.00393342	0.230846
	DGRP91	0.0260062	0.384485	0.013946	0.134437	0.104386	0.157127	0.0204041	0.116226
	DGRP91	0.0160643	0.25349	0.0269233	0.0457527	0.0784001	0.380904	0.0740683	0.112656
	DGRP91	0.0128686	0.413225	0.0129896	0.0260062	0.113834	0.129857	0.0267373	0.12807
	DGRP93	0.0130031	0.103665	0.00786684	0.0133687	0.013139	0.309605	0.00475942	0.151249
	DGRP93	0.0130935	0.124568	0.0176401	0.018199	0.0229558	0.29937	0.008496	0.0700001
	DGRP93	0.0175851	0.118668	0.0139848	0.0291573	0.0198461	0.47025	0.00666121	0.35233
	DGRP161	0.0557455	0.484645	0.028716	0.0620683	0.0937524	0.719467	0.013139	0.11908
	DGRP161	0.0542212	0.296273	0.017337	0.124137	0.0446561	0.356013	0.016176	0.186856
	DGRP161	0.0485293	0.429283	0.0197774	0.0431349	0.136787	0.420448	0.0130482	0.133972
	DGRP352	0.00882003	0.190782	0.0206173	0.0640348	0.0581128	0.564482	0.0455944	1.05336
	DGRP352	0.00942037	0.288172	0.026278	0.0581128	0.0766803	0.564482	0.0388754	0.63728
	DGRP352	0.0159533	0.482968	0.0139848	0.058517	0.115023	0.646176	0.0468762	0.806642
	DGRP381	0.0438889	0.635075	0.0337259	0.156583	0.0422472	0.714497	0.116629	0.721965
	DGRP381	0.0563282	0.368567	0.029462	0.11344	0.102949	0.15822	0.0686308	0.888843
	DGRP381	0.018136	0.25349	0.0218685	0.0727958	0.0649287	0.913831	0.0281641	0.521233
	DGRP382	0.00797666	0.102949	0.00625836	0.0551689	0.0571145	0.174343	0.0231957	0.196827
	DGRP382	0.0061722	0.271684	0.0196408	0.0934281	0.099098	0.367292	0.00897421	0.464902
	DGRP382	0.0128597	0.0372659	0.00925854	0.115824	0.102593	0.369847	0.0115978	0.126745
	DGRP383	0.0137636	0.228141	0.00537321	0.0788361	0.0246034	0.229251	0.0307131	0.149685
	DGRP383	0.00248076	0.0440413	0.00718897	0.0665231	0.020193	0.0902456	0.022328	0.101532
	DGRP383	0.0553605	0.0551689	0.0043644	0.0672184	0.0149885	0.242322	0.030501	0.272627
	DGRP385	0.0195729	0.287175	0.117848	0.125434	0.0177013	0.174343	0.046714	0.458502
	DGRP385	0.0167465	0.0710511	0.0167465	0.149685	0.0125602	0.238159	0.0490365	0.386891
	DGRP385	0.0228763	0.195467	0.00857885	0.0290564	0.0164018	0.213159	0.0256482	0.17739
	DGRP386	0.0136024	0.0198943	0.0128152	0.00598265	0.02836	0.0924617	0.00189972	0.0874741
	DGRP386	0.000417771	0.0273939	0.00237971	0.0145282	0.0827556	0.144586	0.00442533	0.039418
	DGRP386	0.00228277	0.0386068	0.000596992	0.0126914	0.0514744	0.14161	0.014731	0.0807721
	DGRP409	0.0303744	0.371131	0.0451228	0.120742	0.0426888	0.45376	0.0243489	0.279032
	DGRP409	0.0271106	0.156041	0.0379436	0.268874	0.0379436	0.607097	0.0225614	0.202361
	DGRP409	0.0534747	0.356013	0.112656	0.276433	0.0285572	0.147522	0.0166885	0.11908
	DGRP427	0.0122167	0.180491	0.00982042	0.0193034	0.174343	0.639493	0.0500669	0.0862698
	DGRP427	0.00767829	0.109576	0.0191038	0.0401071	0.162105	0.596668	0.0446561	1.03168
	DGRP427	0.0282619	0.160428	0.00900536	0.0730486	0.0595399	0.609205	0.0401071	0.368567
	DGRP439	0.0198461	0.0405262	0.0129581	0.03983	0.0340784	0.0330318	0.0733022	0.0686308
	DGRP439	0.0202631	0.00985451	0.0269233	0.0168046	0.0193704	0.0253829	0.0247745	0.0166308
	DGRP439	0.0387409	0.0223745	0.00494436	0.025471	0.0136024	0.0443476	0.0460709	0.0264608
	DGRP440	0.0432847	0.275476	0.0766803	0.075363	0.0100268	0.215387	0.0177013	0.0896222
	DGRP440	0.0350364	0.0802141	0.0607909	0.0705603	0.0172173	0.198196	0.02836	0.0971933
	DGRP440	0.0303955	0.0656073	0.0455944	0.160428	0.0167465	0.223756	0.0236011	0.118257
	DGRP441	0.00459729	0.0500669	0.0204749	0.0449667	0.0593339	0.566442	0.0672184	0.277392
	DGRP441	0.00565993	0.0908733	0.0218685	0.104025	0.0569169	0.317538	0.0523742	0.354781
	DGRP441	0.0117597	0.0196408	0.049549	0.0462309	0.0638133	0.227352	0.052556	0.274523
	DGRP774	0.0104164	0.235696	0.00961832	0.0807721	0.0159533	0.356013	0.0330318	0.308748
	DGRP774	0.0125602	0.13167	0.0155709	0.0824692	0.0282619	0.241484	0.0288557	0.107321
	DGRP774	0.0040342	0.03125	0.0209777	0.105843	0.0266448	0.282241	0.0465524	0.0660636
	DGRP892	0.0217929	0.598739	0.0339605	0.0681567	0.101884	0.411796	0.0193704	0.266093
	DGRP892	0.0141309	0.32421	0.0380753	0.109576	0.0426296	0.823591	0.0130482	0.342696
	DGRP892	0.027489	0.293209	0.0242647	0.104025	0.0473661	0.319636	0.0204041	0.15283
	DGRP897	0.00857885	0.25349	0.0169215	0.072544	0.018453	0.0445016	0.00451205	0.0880825
	DGRP897	0.0169215	0.0987552	0.0418102	0.236514	0.00606616	0.0607909	0.0113592	0.296273
	DGRP897	0.0229558	0.132586	0.0334929	0.219151	0.00604518	0.466516	0.0119156	0.0810525

## Sheet: AttD
	Average Expression AttD for each condition for each DGRP Line
	AttD	Water, Young (-)	Water, Young (+)	CMYD, Young (-)	CMYD, Young (+)	Water, Old (-)	Water, Old (+)	CMYD, Old (-)	CMYD, Old (+)
	DGRP26	0.00015834	0.000517064	5.61e-05	0.0001869	0.0044696	0.0150539	0.0002323	0.0050407
	DGRP73	9.9936e-05	0.000561097	7.56e-05	0.000167	0.0016621	0.0103006	0.0010071	0.0024953
	DGRP91	0.000405593	0.00119739	0.0008464	0.0010857	0.000689	0.0045529	0.0003937	0.0011528
	DGRP93	0.000160901	0.000462371	0.0001424	0.0002229	0.0018386	0.0106828	0.0005784	0.003332
	DGRP161	0.00064619	0.0034483	0.000612	0.0014402	0.0016697	0.0070818	0.0007075	0.001506
	DGRP352	0.0003292	0.0011019	0.0001739	0.0009267	0.0015614	0.0081591	0.0024009	0.0062794
	DGRP381	0.0001035	0.0017847	0.0001065	0.0003456	0.0018958	0.0142563	0.0020763	0.0062907
	DGRP382	0.000176	0.001244	0.0004963	0.0012355	0.000369	0.003579	0.000657	0.001903
	DGRP383	0.000497965	0.000615719	0.00046613	0.0020585	0.00497855	0.00205786	0.0031966	0.00614514
	DGRP385	0.000272656	0.0010444	0.000386	0.0019056	0.0007038	0.0021868	0.0006682	0.0013965
	DGRP386	8.23098e-05	9.58826e-05	0.00019654	0.000134251	0.000641164	0.00202916	0.000163456	0.000505512
	DGRP409	0.000354	0.001048	0.0005084	0.0023416	0.000878	0.002173	0.000505	0.001155
	DGRP427	0.0002475	0.0028531	0.0001317	0.0008095	0.0012631	0.0115719	0.0018054	0.003871
	DGRP439	0.00060637	0.000947	0.000428	0.000328	0.001222	0.001495	0.00107	0.001814
	DGRP440	0.00046533	0.00129019	0.0005277	0.0012786	0.0018774	0.0122561	0.0009694	0.0047321
	DGRP441	0.000202886	0.000702728	0.0003504	0.0007758	0.0037537	0.0125357	0.0008973	0.0030929
	DGRP774	0.000135	0.001341	0.0001251	0.0006845	0.00046	0.007471	0.00077	0.003024
	DGRP892	0.000306	0.001907	0.000788	0.00179	0.000796	0.012704	0.000747	0.005223
	DGRP897	0.000509	0.001095	0.0003073	0.0019074	0.001009	0.014165	0.000866	0.003469
	Individual sample values for each DGRP line for each condition (n=3)
		Uninjured	Injured	Uninjured	Injured	Uninjured	Injured	Uninjured	Injured
		Water		CMYD		Water		CMYD
		Young				Old
	DGRP26	0.000212537	0.000737535	9.41291e-05	0.000176261	0.0034841	0.00299132	0.000323264	0.00951883
	DGRP26	0.000112718	0.000468391	1.3944e-05	0.000169668	0.00140521	0.024097	0.000210338	0.00396078
	DGRP26	0.000149766	0.000345267	6.01949e-05	0.000214758	0.00851959	0.0180733	0.000163321	0.00164238
	DGRP73	0.000117912	0.000100675	9.44559e-05	0.000285346	0.00182866	0.014082	0.000969817	0.000877082
	DGRP73	5.85488e-05	0.000812694	3.29926e-05	0.000117504	0.00191293	0.00762525	0.0017062	0.00204313
	DGRP73	0.000123346	0.000769922	9.94961e-05	9.81263e-05	0.00124469	0.00919458	0.000345267	0.00456554
	DGRP91	0.000510784	0.00113822	0.000583087	0.00189972	0.000132658	0.00529924	0.000179965	0.000886249
	DGRP91	0.00045087	0.000862015	0.0017481	0.000373916	0.000977917	0.00104484	0.000599065	0.000493384
	DGRP91	0.000255126	0.00159194	0.000207946	0.000983355	0.000956465	0.00731463	0.000402144	0.00207885
	DGRP93	0.000141687	0.000753033	8.96709e-05	0.000399366	0.00198039	0.0113868	0.000507255	0.00179724
	DGRP93	0.000117912	0.000416326	0.000112133	0.000209611	0.00170029	0.0134151	0.000495441	0.00534906
	DGRP93	0.000223103	0.000217756	0.000225279	5.97791e-05	0.00183501	0.0072465	0.000732441	0.00284965
	DGRP161	0.000596992	0.00240458	0.000534323	0.00265882	0.00146997	0.0147822	0.00036622	0.00180348
	DGRP161	0.000476578	0.0026041	0.000818347	0.000895512	0.0017481	0.00246107	0.000458751	0.00146997
	DGRP161	0.000865007	0.00533609	0.000483231	0.000766195	0.00179102	0.00400218	0.00129754	0.00124469
	DGRP352	0.000306888	0.000690534	0.000223103	0.00212253	0.00180348	0.0137922	0.00336541	0.0043644
	DGRP352	0.000372622	0.000824039	0.000139253	0.000311172	0.0013955	0.00759887	0.000804288	0.00834426
	DGRP352	0.000307953	0.00179102	0.000159407	0.000346466	0.00148533	0.0030861	0.00303308	0.00612956
	DGRP381	6.27511e-05	0.00121486	0.000168496	0.000547444	0.00295014	0.00459729	0.00108733	0.00630189
	DGRP381	0.000217003	0.00171806	9.71114e-05	0.000324386	0.00159194	0.0183255	0.000310849	0.0110485
	DGRP381	4.90632e-05	0.0024213	5.36895e-05	0.000165028	0.00114535	0.0198461	0.00483087	0.00152181
	DGRP382	0.000152913	0.00244661	0.000311172	0.00129754	0.000192214	0.00338882	0.000651025	0.00350833
	DGRP382	0.000250136	0.00112567	0.000285346	0.00156459	0.000574661	0.00240458	0.000785011	0.0011025
	DGRP382	0.000126288	0.000159407	0.000892414	0.000844275	0.000339336	0.00494436	0.000536178	0.00109869
	DGRP383	0.000311604	0.00136205	0.000525144	0.0044871	0.0105253	0.00255936	0.00229069	0.0135084
	DGRP383	0.000352522	0.000188258	0.000572673	0.000340514	0.00261314	0.00172762	0.00515433	0.00317286
	DGRP383	0.000829771	0.000296846	0.000300572	0.00134797	0.00179724	0.00188659	0.00214471	0.00175416
	DGRP385	0.000230172	0.00130205	0.000993633	0.00304361	0.000949858	0.00464534	0.00128412	0.00196671
	DGRP385	0.000217756	0.000628848	0.000106268	0.000358684	0.000373916	0.000238289	0.000502009	0.000737535
	DGRP385	0.000370048	0.00120229	5.81444e-05	0.00231463	0.000787736	0.00167689	0.000218512	0.00148533
	DGRP386	7.18327e-05	4.42182e-05	0.000161632	0.000129928	0.000420677	0.000280444	4.70645e-05	0.00102157
	DGRP386	0.000133119	0.000129928	0.00020177	7.03544e-05	0.000692931	0.00101451	0.000141687	0.000351302
	DGRP386	4.19782e-05	0.000113502	0.000226218	0.000202471	0.000809882	0.00479252	0.000301616	0.000143665
	DGRP409	0.000470017	0.00132941	0.0011335	0.00261314	0.000985744	0.00163669	0.000426549	0.00112178
	DGRP409	0.000342882	0.000936781	0.000491678	0.002267	0.000927092	0.00281042	0.000660113	0.000990195
	DGRP409	0.000249271	0.000877082	0.000700173	0.00214471	0.000722357	0.00207166	0.000429516	0.00135265
	DGRP427	0.000245839	0.000911165	0.000111552	0.000162193	0.00153239	0.00872881	0.0017481	0.00494436
	DGRP427	0.000412019	0.000582683	0.000146177	0.000299532	0.00108356	0.0207607	0.00250669	0.00256825
	DGRP427	8.45404e-05	0.00706546	0.000137336	0.00196671	0.00117347	0.00522628	0.00116134	0.00410046
	DGRP439	0.000354359	0.000877082	0.000431007	0.000259856	0.00148533	0.000818347	0.00116537	0.00138586
	DGRP439	0.000853099	0.00102157	0.000372622	0.000250136	0.00112567	0.000969817	0.000753033	0.00121486
	DGRP439	0.000611653	0.000943297	0.000479893	0.000474929	0.00105029	0.00269593	0.00129306	0.00283979
	DGRP440	0.000460344	0.00217465	0.000671651	0.00115331	0.00135265	0.018453	0.00121907	0.00723897
	DGRP440	0.000364953	0.0013007	0.000510784	0.00102867	0.00189972	0.0108212	0.000755647	0.00129754
	DGRP440	0.000570692	0.000395235	0.000400753	0.0016538	0.00237971	0.00749425	0.00093354	0.00565993
	DGRP441	0.000128584	0.000496816	9.2512e-05	0.000463546	0.00442533	0.0204749	0.00137153	0.00132941
	DGRP441	6.51895e-05	0.000804288	0.00012039	0.000534323	0.00445611	0.00837323	0.000660113	0.00480916
	DGRP441	0.000414885	0.00080708	0.000838443	0.00132941	0.00237971	0.00875911	0.000660113	0.00314004
	DGRP774	0.000124635	0.00181603	0.000152913	0.00103942	0.000838443	0.00501338	0.00141498	0.00659231
	DGRP774	0.000181845	0.000917503	0.000115086	0.000212537	0.000156668	0.00916913	0.000483231	0.00130657
	DGRP774	9.81263e-05	0.00128858	0.000107379	0.000801505	0.000385762	0.00822938	0.000410594	0.00117347
	DGRP892	0.000437024	0.00125335	0.000676323	0.00127084	0.000979953	0.0123873	0.000818347	0.00251539
	DGRP892	0.000334664	0.00267731	0.00053804	0.00221266	0.000840479	0.0160087	0.000685764	0.0112417
	DGRP892	0.000145167	0.00179102	0.00114932	0.00188659	0.000568718	0.00971547	0.000737535	0.00191293
	DGRP897	0.000804288	0.0010075	0.000258061	0.00075827	0.00109869	0.0220206	0.000468391	0.00335377
	DGRP897	0.000281418	0.00170029	0.000380451	0.000523327	0.00132023	0.0131846	0.00138107	0.0011335
	DGRP897	0.000441591	0.000576657	0.000283375	0.00444069	0.000609536	0.00728932	0.000747831	0.00592077

## Sheet: CecC
	Average Expression CecC for each condition for each DGRP Line
	CecC	Water, Young (-)	Water, Young (+)	CMYD, Young (-)	CMYD, Young (+)	Water, Old (-)	Water, Old (+)	CMYD, Old (-)	CMYD, Old (+)
	DGRP26	0.00090632	0.00886972	0.00084504	0.00500873	0.00655419	0.0779356	0.00089073	0.0600244
	DGRP73	0.00061135	0.00508375	0.0006515	0.0135822	0.0136952	0.0523228	0.0104813	0.070204
	DGRP91	0.00137543	0.0289396	0.0009713	0.0084124	0.0144309	0.203237	0.0109649	0.110215
	DGRP93	0.0012445	0.00493213	0.0005164	0.0036177	0.0136127	0.23147	0.0152989	0.109746
	DGRP161	0.0016158	0.0118088	0.00088	0.00650099	0.0010438	0.0170683	0.0010284	0.0080563
	DGRP352	0.0005203	0.0151638	0.0002748	0.0097949	0.0049554	0.0226851	0.0018573	0.0107346
	DGRP381	0.000511	0.0109113	0.0004366	0.0017084	0.0068454	0.0236959	0.0023752	0.0054
	DGRP382	0.000618	0.006699	0.0014808	0.0099428	0.0090526	0.34464	0.00398	0.036653
	DGRP383	0.00220774	0.0608479	0.00297352	0.0332565	0.011542	0.266294	0.00480433	0.0721621
	DGRP385	0.00076367	0.0247251	0.0009541	0.0027813	0.0156797	0.23091	0.0147896	0.205809
	DGRP386	0.00102721	0.0173588	0.00119187	0.00580496	0.00260469	0.0843012	0.00205348	0.056413
	DGRP409	0.001474	0.012103	0.0023423	0.0067129	0.001142	0.052732	0.000252	0.003925
	DGRP427	0.0008213	0.0138792	0.0006798	0.0088351	0.0064809	0.0185876	0.002171	0.010814
	DGRP439	0.000501	0.000661	5.18e-05	0.000617	0.007738	0.00846116	0.007142	0.009488
	DGRP440	0.00254819	0.0125238	0.0007168	0.016342	0.0156616	0.0686792	0.0104729	0.0889575
	DGRP441	0.00104873	0.00387005	0.0005574	0.0079416	0.0222607	0.138293	0.0214623	0.129488
	DGRP774	0.000862	0.0142777	0.0009456	0.004541	0.006001	0.391932	0.00509	0.010093
	DGRP892	0.000484	0.007556	0.00128	0.015724	0.000692	0.082611	0.001482	0.020311
	DGRP897	0.001094	0.007826	0.0022642	0.0258781	0.003955	0.334447	0.002998	0.058298
	Individual sample values for each DGRP line for each condition (n=3)
		Uninjured	Injured	Uninjured	Injured	Uninjured	Injured	Uninjured	Injured
		Water		CMYD		Water		CMYD
		Young				Old
	DGRP26	0.00152181	0.0151452	0.00200803	0.00657406	0.0114779	0.098073	0.00130205	0.111491
	DGRP26	0.000688145	0.00663816	0.000258061	0.00288943	0.00689612	0.0708052	0.000901741	0.050942
	DGRP26	0.000509016	0.00482585	0.00026902	0.0055627	0.00128858	0.0649287	0.000468391	0.0176401
	DGRP73	0.000570692	0.000568718	0.000750427	0.00477594	0.0261871	0.058517	0.00758834	0.0835336
	DGRP73	0.000660113	0.00929068	0.000635421	0.0144779	0.0136496	0.0505901	0.0126914	0.0380753
	DGRP73	0.000603232	0.00539186	0.000568718	0.0214928	0.00124901	0.0478612	0.011164	0.0890031
	DGRP91	0.00230663	0.0296875	0.00110327	0.010309	0.00437955	0.131078	0.00491021	0.0686308
	DGRP91	0.000318813	0.0278728	0.000973184	0.005759	0.0116139	0.246986	0.0217929	0.232451
	DGRP91	0.00150085	0.0292585	0.000837572	0.009163	0.0272992	0.231647	0.00619148	0.0295643
	DGRP93	0.00202902	0.00692006	0.000750427	0.00149049	0.00820091	0.440893	0.00789415	0.146604
	DGRP93	0.0013433	0.00619363	0.00040354	0.00596195	0.00744248	0.0703162	0.0157993	0.0633066
	DGRP93	0.000361179	0.00168271	0.000395235	0.00340059	0.0252076	0.183201	0.0221738	0.119328
	DGRP161	0.00118574	0.00748906	0.000917503	0.00929068	0.00152181	0.0148335	0.00141009	0.00701666
	DGRP161	0.000861119	0.00417213	0.0008269	0.00331908	0.000646528	0.0145786	0.000914328	0.00925854
	DGRP161	0.00280069	0.0237653	0.000895512	0.00692006	0.000963118	0.0217929	0.000760903	0.00789415
	DGRP352	0.000318813	0.0106353	0.000175043	0.0108212	0.00668434	0.0217175	0.0021822	0.0130935
	DGRP352	0.000340514	0.017277	0.000463546	0.00770494	0.00454974	0.0310341	0.00116941	0.0104417
	DGRP352	0.000901459	0.017579	0.000185666	0.0108587	0.00363205	0.0153034	0.00222035	0.00866851
	DGRP381	0.000314424	0.0094859	0.000782295	0.00109489	0.013697	0.03983	0.00319493	0.004044
	DGRP381	0.000976562	0.0134617	0.000292353	0.00199416	0.00504825	0.0183892	0.00347204	0.00854917
	DGRP381	0.000239116	0.00978644	0.000277543	0.00203607	0.00179102	0.0128686	0.000458751	0.00360696
	DGRP382	0.000509016	0.00978644	0.000373916	0.0100965	0.00519018	0.149685	0.00168271	0.0486978
	DGRP382	0.000917503	0.00900536	0.000895512	0.00849012	0.0126038	0.468136	0.00321715	0.0601622
	DGRP382	0.000427734	0.00130657	0.00317286	0.0112417	0.0107837	0.416099	0.00704102	0.00109869
	DGRP383	0.00233397	0.0705603	0.00295014	0.0345541	0.0134617	0.103306	0.00510101	0.0824692
	DGRP383	0.00233883	0.0498936	0.00369554	0.0160087	0.00882003	0.058517	0.00548611	0.0126038
	DGRP383	0.00195042	0.0620898	0.00227487	0.0492067	0.0123444	0.637059	0.00382586	0.121413
	DGRP385	0.000750427	0.0365243	0.00158094	0.00373416	0.0313585	0.0674518	0.00860863	0.335643
	DGRP385	0.000265316	0.0216423	0.000841354	0.00437955	0.00363205	0.484645	0.0291573	0.205898
	DGRP385	0.00127525	0.0160087	0.000440064	0.000230172	0.0120485	0.140632	0.00659231	0.0758872
	DGRP386	0.000993633	0.0134617	0.000692931	0.00281042	0.00112958	0.0236011	0.000576657	0.0217175
	DGRP386	0.000776891	0.0138401	0.00111017	0.0073655	0.00225916	0.178006	0.00163669	0.0300811
	DGRP386	0.00131111	0.0247745	0.0017725	0.00723897	0.00442533	0.0512964	0.00394708	0.11744
	DGRP409	0.00107236	0.0073655	0.002267	0.00423037	0.00139067	0.0516531	0.000190886	0.004044
	DGRP409	0.000624505	0.0112417	0.00234695	0.00295014	0.00112178	0.0252076	0.00031992	0.00261314
	DGRP409	0.00272411	0.0177013	0.00241293	0.0129581	0.000914328	0.0813339	0.000246692	0.00511872
	DGRP427	0.00115732	0.0121323	0.000667012	0.00135734	0.0136496	0.0107092	0.00323953	0.00270529
	DGRP427	0.000441591	0.0145685	0.000435512	0.0159533	0.00159194	0.0252076	0.0017725	0.0130482
	DGRP427	0.000865007	0.0149366	0.000936781	0.00919458	0.00420115	0.0198461	0.00150085	0.0166885
	DGRP439	0.000394551	0.00102157	0.000568718	0.000388446	0.00506578	0.00328475	0.0072641	0.0121323
	DGRP439	0.000676323	0.000420677	0.000438541	0.000486592	0.0158981	0.00377319	0.00632377	0.00403001
	DGRP439	0.000431007	0.000541782	0.000547444	0.000976562	0.00225134	0.0183255	0.00783962	0.0123017
	DGRP440	0.000776891	0.0186459	0.00108356	0.00361948	0.0245183	0.098073	0.00590028	0.133972
	DGRP440	0.000801505	0.0159533	0.00053804	0.020546	0.0200535	0.0584157	0.0129581	0.0324194
	DGRP440	0.00606616	0.00297066	0.000528796	0.0248605	0.00241293	0.049549	0.0125602	0.100481
	DGRP441	0.00142482	0.00476602	0.000564789	0.00199416	0.0177013	0.200963	0.00875911	0.175556
	DGRP441	0.00109034	0.00562083	0.000458751	0.0109343	0.029977	0.0698304	0.0263692	0.0874741
	DGRP441	0.000631032	0.00122331	0.000648772	0.0108964	0.0191038	0.144086	0.0292585	0.125434
	DGRP774	0.000304768	0.0188407	0.00222035	0.0055627	0.00290953	0.418994	0.00854917	0.00932294
	DGRP774	0.00159194	0.0157337	0.000237465	0.00533609	0.00291963	0.368567	0.000697751	0.00951883
	DGRP774	0.000690534	0.00825795	0.000379135	0.00272411	0.0121744	0.388234	0.00602426	0.0114382
	DGRP892	0.000847206	0.00423037	0.00131111	0.00721392	0.000920688	0.156041	0.00136678	0.00585953
	DGRP892	0.0005055	0.0102374	0.00144973	0.0225614	0.000388042	0.0629347	0.00146488	0.049549
	DGRP892	0.000330056	0.00820091	0.00107982	0.0173972	0.000766195	0.0288557	0.00161416	0.00552427
	DGRP897	0.00200803	0.0051365	0.00249802	0.0260062	0.00942037	0.356013	0.00225916	0.0429857
	DGRP897	0.000526419	0.00573894	0.00317286	0.0187106	0.00179724	0.22688	0.00524442	0.112267
	DGRP897	0.000747831	0.0126038	0.00112178	0.0329175	0.000648772	0.420448	0.00149049	0.0196408

## Sheet: Def
	Average Expression Def for each condition for each DGRP Line
	Def	Water, Young (-)	Water, Young (+)	CMYD, Young (-)	CMYD, Young (+)	Water, Old (-)	Water, Old (+)	CMYD, Old (-)	CMYD, Old (+)
	DGRP26	0.0142228	0.0075675	0.0109873	0.0100558	0.0214044	0.0228579	0.00626328	0.0108598
	DGRP73	0.000109447	0.00567067	0.00562612	0.00483676	0.00759	0.00185091	0.00199978	0.0973515
	DGRP91	0.0286846	0.541135	0.016601	0.0198449	0.044038	0.0334833	0.0351616	0.0273805
	DGRP93	0.031131	0.079659	0.0612715	0.0548207	0.0189438	0.0388101	0.0678557	0.0182275
	DGRP161	0.0175719	0.0172807	0.0453011	0.0183401	0.0189359	0.112377	0.0793615	0.0220767
	DGRP352	0.183183	0.242104	0.133569	0.220559	0.254421	0.453874	0.0875061	0.260469
	DGRP381	0.0149212	0.0483618	0.0299584	0.0462545	0.0080862	0.0262042	0.0331544	0.0320903
	DGRP382	0.0690203	0.483504	0.0747407	0.458144	0.00928809	0.0177131	0.0503734	0.255156
	DGRP383	0.011228	0.00975173	0.00318278	0.00827161	0.0127455	0.031932	0.0234951	0.0220488
	DGRP385	0.00185752	0.0146056	0.0181435	0.00347202	0.0753664	0.00547662	0.0044264	0.0449006
	DGRP386	0.0017854	0.002255	0.00127964	0.00293532	0.00177895	0.00146428	0.0010571	0.00168358
	DGRP409	0.108567	0.130203	0.0695347	0.194642	0.304442	2.22608	0.0444772	0.139457
	DGRP427	0.136458	0.212646	0.146099	0.132946	0.0574355	0.161542	0.160435	0.0529619
	DGRP439	0.0212949	0.0248615	0.0315366	0.0236485	0.0168705	0.0263078	0.0271885	0.048722
	DGRP440	0.0120621	0.0189149	0.00736641	0.0170489	0.0123874	0.0325029	0.0251548	0.0112128
	DGRP441	0.0166394	0.0187701	0.0252201	0.018224	0.0112223	0.0467003	0.0158548	0.0175652
	DGRP774	0.298773	0.763705	0.00749224	0.151346	0.130556	0.260632	0.0214081	0.090514
	DGRP892	0.0205533	0.396247	0.0118274	0.10198	0.038737	0.77951	0.0277673	0.153386
	DGRP897	0.037193	0.217013	0.0275843	0.273794	0.0801818	1.43963	0.0408055	0.226257
	Individual sample values for each DGRP line for each condition (n=3)
		Uninjured	Injured	Uninjured	Injured	Uninjured	Injured	Uninjured	Injured
		Water		CMYD		Water		CMYD
		Young				Old
	DGRP26	0.0275845	0.0105985	0.00821514	0.00602426	0.0252951	0.0156956	0.00894316	0.0112028
	DGRP26	0.011164	0.00537321	0.0166308	0.0123017	0.0142292	0.0245183	0.00437955	0.0145282
	DGRP26	0.00391981	0.00673083	0.00811609	0.0118415	0.0246888	0.02836	0.00546713	0.00684848
	DGRP73	3.28215e-05	0.000119558	0.00961832	0.00363205	0.00987845	0.00248938	0.000190226	0.101286
	DGRP73	0.000132199	0.00281042	0.00604518	0.00811609	0.00485942	0.00160858	0.00145981	0.00195991
	DGRP73	0.000163321	0.014082	0.00121486	0.00276214	0.00803214	0.00145476	0.0043493	0.188809
	DGRP91	0.00276214	0.353799	0.0049995	0.0094859	0.0957224	0.0287559	0.0555527	0.0156088
	DGRP91	0.0247745	0.10083	0.0302903	0.0463914	0.0319509	0.0562306	0.018136	0.0078125
	DGRP91	0.058517	1.16878	0.0145131	0.00365731	0.00444069	0.0154634	0.0317962	0.0587202
	DGRP93	0.0204749	0.167241	0.0308198	0.0708052	0.017277	0.0603083	0.0123873	0.0288557
	DGRP93	0.022328	0.0511189	0.0633725	0.0616395	0.0159533	0.0340784	0.0954573	0.0183065
	DGRP93	0.0505901	0.0206173	0.0896222	0.0320174	0.0236011	0.0220435	0.0957224	0.00752027
	DGRP161	0.0325771	0.00754638	0.0883883	0.0303955	0.0179484	0.25	0.12807	0.040386
	DGRP161	0.0128241	0.0245183	0.0260965	0.0145282	0.00195312	0.0332846	0.0406669	0.018453
	DGRP161	0.00731463	0.0197774	0.0214185	0.0100965	0.036906	0.0538466	0.0693481	0.00739108
	DGRP352	0.052556	0.107693	0.0296669	0.0123017	0.0137445	0.982821	0.0259162	0.036272
	DGRP352	0.193446	0.213899	0.209497	0.15283	0.0874741	0.216134	0.0241807	0.116629
	DGRP352	0.303549	0.404721	0.161544	0.496546	0.662044	0.162668	0.212421	0.628507
	DGRP381	0.0174576	0.00161416	0.0166885	0.0354026	0.00298098	0.0173972	0.0449667	0.0168046
	DGRP381	0.0157883	0.061002	0.0649287	0.100481	0.0130482	0.0303955	0.0343035	0.0617037
	DGRP381	0.0115177	0.0824692	0.00825795	0.00287943	0.00822938	0.0308198	0.020193	0.0177628
	DGRP382	0.0360214	0.846745	0.0271106	0.664343	0.00872881	0.0106722	0.0502407	0.339151
	DGRP382	0.163232	0.558644	0.072544	0.503478	0.00608722	0.0153566	0.0419554	0.342696
	DGRP382	0.00780709	0.0451228	0.124568	0.206613	0.0130482	0.0271106	0.058924	0.0836205
	DGRP383	0.0179733	0.0232762	0.00289946	0.01468	0.0047975	0.0329175	0.0122591	0.0372917
	DGRP383	0.00514897	0.00234695	0.00433426	0.00731463	0.0169802	0.0511189	0.0124734	0.0115177
	DGRP383	0.0105618	0.00363205	0.00231463	0.00282017	0.0164588	0.0117597	0.0457527	0.017337
	DGRP385	0.000447756	0.00248076	0.0297699	0.00450268	0.200963	0.00497875	0.00999207	0.0804926
	DGRP385	0.000745244	0.00259509	0.020546	0.00477594	0.0204749	0.00508337	0.00152075	0.00183501
	DGRP385	0.00437955	0.0387409	0.00411469	0.00113744	0.00466147	0.00636775	0.00176637	0.0523742
	DGRP386	0.0011025	0.00370837	0.00128412	0.00232267	0.00213729	0.00162539	0.000880127	0.00281042
	DGRP386	0.000853099	0.0017725	0.00118327	0.00105393	0.00247218	0.0017062	0.00129754	0.000702604
	DGRP386	0.00340059	0.00128412	0.00137153	0.00542937	0.000727382	0.00106126	0.000993633	0.00153771
	DGRP409	0.0555527	0.317538	0.0774817	0.112656	0.771105	0.0977337	0.0337259	0.0883883
	DGRP409	0.178006	0.0190377	0.0418102	0.136787	0.0295643	6.06287	0.0429857	0.091823
	DGRP409	0.0921418	0.0540336	0.0893121	0.334482	0.112656	0.517632	0.0567199	0.238159
	DGRP427	0.0635925	0.186856	0.0454366	0.00913107	0.010202	0.122428	0.0157883	0.0142292
	DGRP427	0.125869	0.215387	0.141121	0.182378	0.0185171	0.191445	0.0635925	0.0601622
	DGRP427	0.219912	0.235696	0.251739	0.20733	0.143587	0.170755	0.401925	0.0844944
	DGRP439	0.0378779	0.0226397	0.0276802	0.025471	0.0149885	0.0350364	0.026278	0.0536603
	DGRP439	0.0130935	0.0282619	0.0454366	0.0255594	0.0213444	0.015625	0.0304271	0.0243489
	DGRP439	0.0129133	0.0236831	0.0214928	0.019915	0.0142786	0.0282619	0.0248605	0.0681567
	DGRP440	0.00716409	0.0155171	0.00602426	0.0149885	0.0234381	0.0324643	0.0256482	0.0180107
	DGRP440	0.00684848	0.0150405	0.00961832	0.0100616	0.0104164	0.0504151	0.0253829	0.00535462
	DGRP440	0.0221738	0.0261871	0.00645664	0.0260965	0.0033076	0.0146293	0.0244334	0.010273
	DGRP441	0.010202	0.0121744	0.0169802	0.009068	0.0117191	0.0799366	0.0191038	0.0168629
	DGRP441	0.00356965	0.00909948	0.0158431	0.0197774	0.0125602	0.0151977	0.0168629	0.0219445
	DGRP441	0.0361465	0.0350364	0.042837	0.0258266	0.00938778	0.0449667	0.0115978	0.0138882
	DGRP774	0.0190377	0.510506	0.0124734	0.155501	0.0298733	0.158769	0.0271106	0.133508
	DGRP774	0.737135	0.76313	0.00385247	0.213159	0.0561333	0.0927827	0.0158431	0.0791098
	DGRP774	0.140146	1.01748	0.00615084	0.0853775	0.30566	0.530344	0.0212705	0.058924
	DGRP892	0.0125602	0.552865	0.0142194	0.121161	0.0426888	0.752623	0.0164018	0.0842021
	DGRP892	0.013697	0.109197	0.0145786	0.0396922	0.0399129	0.697372	0.0123017	0.342696
	DGRP892	0.0354026	0.526681	0.00668434	0.145088	0.0336092	0.888535	0.0545983	0.0332616
	DGRP897	0.0416656	0.0536603	0.0237653	0.29937	0.156041	1.76541	0.0317962	0.314253
	DGRP897	0.0249468	0.384219	0.0345541	0.213159	0.0669858	1.10957	0.0391458	0.15283
	DGRP897	0.0449667	0.213159	0.0244334	0.308855	0.0175182	1.44393	0.0514744	0.211686

## Sheet: DiptB
	Average Expression DiptB for each condition for each DGRP Line
	DiptB	Water, Young (-)	Water, Young (+)	CMYD, Young (-)	CMYD, Young (+)	Water, Old (-)	Water, Old (+)	CMYD, Old (-)	CMYD, Old (+)
	DGRP26	0.0404614	0.343539	0.0143031	0.341172	0.101949	1.21989	0.0819925	0.645104
	DGRP73	0.0226259	0.147436	0.0376811	0.154928	0.0226073	0.297052	0.0204478	0.273782
	DGRP91	0.059253	0.415989	0.030884	0.413519	0.0626236	0.542098	0.0733695	0.805084
	DGRP93	0.0104468	0.0933712	0.027782	0.0642293	0.0257466	0.589819	0.0289531	0.382475
	DGRP161	0.0201652	0.182445	0.0320521	0.144336	0.0282428	0.441092	0.0394976	0.218831
	DGRP352	0.0105754	0.335841	0.0107528	0.290765	0.0623172	0.813517	0.0665641	0.928806
	DGRP381	0.037989	0.190105	0.0197095	0.0925479	0.0485215	0.195608	0.0955689	0.731604
	DGRP382	0.0593555	0.854793	0.0487063	0.649884	0.0743416	0.924889	0.0972089	0.731604
	DGRP383	0.0661294	0.198509	0.029655	0.289718	0.083527	0.554323	0.0946499	0.797172
	DGRP385	0.0297019	0.46151	0.0407021	0.33094	0.0709912	0.857282	0.0979234	0.971993
	DGRP386	0.0267908	0.225362	0.0469181	0.100818	0.0975645	0.963854	0.0502085	0.550145
	DGRP409	0.0592898	0.162195	0.0744299	0.163628	0.0392703	0.268632	0.0484924	0.160048
	DGRP427	0.0480593	0.475361	0.0768098	0.3344	0.0485215	0.197129	0.053625	0.425495
	DGRP439	0.0222337	0.034118	0.020319	0.0174556	0.040675	0.0421817	0.0568686	0.0802446
	DGRP440	0.0682626	0.148521	0.0362793	0.182074	0.0489173	0.469782	0.0893411	0.235878
	DGRP441	0.00695785	0.0623067	0.0197993	0.0760434	0.0911725	0.859022	0.0986993	0.383167
	DGRP774	0.0058906	0.290162	0.0043553	0.151346	0.0644867	1.33122	0.066813	0.143084
	DGRP892	0.0205533	0.396247	0.0118274	0.101981	0.038737	0.77951	0.0277673	0.153387
	DGRP897	0.0060095	0.140172	0.0213977	0.335945	0.0801818	1.43963	0.0570531	0.712812
	Individual sample values for each DGRP line for each condition (n=3)
		Uninjured	Injured	Uninjured	Injured	Uninjured	Injured	Uninjured	Injured
		Water		CMYD		Water		CMYD
		Young				Old
	DGRP26	0.0492067	0.630689	0.025471	0.156583	0.0804926	1.1487	0.204476	0.976032
	DGRP26	0.0545983	0.0921418	0.0110485	0.25349	0.170755	0.952638	0.0269233	0.580352
	DGRP26	0.017579	0.307786	0.00638986	0.613442	0.0545983	1.55833	0.0145786	0.378929
	DGRP73	0.0182621	0.00459729	0.0325771	0.230846	0.0192366	0.309927	0.0246888	0.269807
	DGRP73	0.0310341	0.17254	0.036272	0.138216	0.0163451	0.395021	0.0227183	0.447513
	DGRP73	0.0185814	0.265172	0.0441942	0.0957224	0.0322401	0.18621	0.0139364	0.104025
	DGRP91	0.0601622	0.653383	0.00105466	0.721965	0.0653803	0.685391	0.0665231	0.564482
	DGRP91	0.0345541	0.357249	0.0412346	0.255253	0.0706582	0.698581	0.0687975	0.864537
	DGRP91	0.0830429	0.237336	0.0503627	0.26334	0.0518325	0.242322	0.0847878	0.986233
	DGRP93	0.0117191	0.212421	0.0340784	0.0293601	0.0306069	0.951648	0.0419554	0.34748
	DGRP93	0.00891222	0.033377	0.0270168	0.14161	0.0168629	0.283221	0.0292788	0.459616
	DGRP93	0.0107092	0.0343154	0.0222508	0.0217175	0.0297699	0.534588	0.015625	0.340329
	DGRP161	0.0316862	0.0774817	0.0275845	0.11908	0.0287559	0.539614	0.0571145	0.123279
	DGRP161	0.01418	0.135372	0.060371	0.20166	0.0214185	0.236514	0.017337	0.222211
	DGRP161	0.0146293	0.334482	0.00820091	0.112267	0.0345541	0.547147	0.0440413	0.311003
	DGRP352	0.017579	0.211686	0.00739108	0.143587	0.0693481	0.666649	0.076415	0.505226
	DGRP352	0.00608722	0.439825	0.0162885	0.461691	0.0379436	1.68763	0.0330318	1.56917
	DGRP352	0.00806002	0.356013	0.00857885	0.267016	0.07966	0.0862698	0.0902456	0.712025
	DGRP381	0.0448111	0.25	0.0349152	0.148651	0.0523742	0.105477	0.265172	0.670821
	DGRP381	0.0536603	0.112267	0.0151452	0.0544094	0.0452794	0.226095	0.0114382	0.840896
	DGRP381	0.0151977	0.20805	0.009068	0.0745835	0.0296669	0.255253	0.0100965	0.68302
	DGRP382	0.0877778	1.0111	0.0170983	0.809442	0.0769465	0.554785	0.108067	0.879649
	DGRP382	0.0231154	0.984105	0.027489	0.726986	0.101884	1.36131	0.0871715	0.864537
	DGRP382	0.0671718	0.954507	0.101532	0.413225	0.0441942	0.858565	0.0963882	0.450625
	DGRP383	0.0379962	0.320856	0.018199	0.433769	0.133972	0.668964	0.052193	0.795536
	DGRP383	0.0168046	0.101532	0.0418102	0.179244	0.0425411	0.301452	0.045547	0.435275
	DGRP383	0.143587	0.173139	0.0289559	0.256139	0.0740683	0.692555	0.18621	1.1607
	DGRP385	0.0311419	0.840896	0.032352	0.712025	0.106579	0.359733	0.0842021	1.06437
	DGRP385	0.0143779	0.317538	0.0211236	0.209497	0.0679209	1.13288	0.0644802	0.61132
	DGRP385	0.0435857	0.226095	0.0686308	0.0712977	0.0384733	1.07923	0.145088	1.23971
	DGRP386	0.0245183	0.208772	0.0927827	0.0455944	0.0644802	0.552865	0.0363979	0.714497
	DGRP386	0.0119653	0.13167	0.0321286	0.107693	0.109956	0.972655	0.0460709	0.386891
	DGRP386	0.0438889	0.335643	0.0158431	0.149167	0.118257	1.36604	0.0681567	0.549046
	DGRP409	0.0669858	0.256139	0.0839108	0.107321	0.0278728	0.327598	0.0270168	0.0880825
	DGRP409	0.0240137	0.0833312	0.0500669	0.111878	0.0454366	0.206613	0.0669858	0.101884
	DGRP409	0.0868699	0.147113	0.0893121	0.271684	0.0445016	0.271684	0.0514744	0.290176
	DGRP427	0.0766803	0.34151	0.118257	0.153361	0.0516531	0.0842021	0.115423	0.0859714
	DGRP427	0.0132763	0.82932	0.0761506	0.643941	0.0720429	0.345079	0.0314674	1.12117
	DGRP427	0.0542212	0.255253	0.0360214	0.205898	0.0218685	0.162105	0.0139848	0.0693481
	DGRP439	0.029977	0.0529216	0.0277763	0.0192366	0.0236831	0.0133687	0.0735567	0.0418102
	DGRP439	0.00365731	0.0272047	0.0282619	0.0173972	0.039418	0.0105838	0.0512964	0.0563282
	DGRP439	0.033377	0.0222277	0.00491872	0.0157337	0.058924	0.102593	0.0457527	0.142595
	DGRP440	0.0178863	0.163232	0.0475306	0.237336	0.046714	0.464902	0.0365243	0.41466
	DGRP440	0.0259162	0.132127	0.0271106	0.145088	0.0676859	0.707107	0.121161	0.15283
	DGRP440	0.160985	0.150205	0.0341967	0.163799	0.032352	0.237336	0.110338	0.140146
	DGRP441	0.00757258	0.126745	0.0160643	0.0267373	0.105477	1.39959	0.0769465	0.273573
	DGRP441	0.00654677	0.029462	0.024097	0.119493	0.0905589	0.570382	0.109576	0.560583
	DGRP441	0.0067542	0.0307131	0.0192366	0.0818996	0.0774817	0.607097	0.109576	0.315344
	DGRP774	0.00373416	0.144586	0.00591052	0.155501	0.0281641	1.44894	0.117848	0.125
	DGRP774	0.00474295	0.469761	0.00222805	0.213159	0.047039	1.6245	0.0298733	0.102593
	DGRP774	0.00919458	0.256139	0.00492726	0.0853775	0.118257	0.920188	0.0527385	0.20166
	DGRP892	0.0125602	0.552865	0.0142194	0.121161	0.0426888	0.752623	0.0164018	0.0842021
	DGRP892	0.013697	0.109197	0.0145786	0.0396922	0.0399129	0.697372	0.0123017	0.342696
	DGRP892	0.0354026	0.526681	0.00668434	0.145088	0.0336092	0.888535	0.0545983	0.0332616
	DGRP897	0.00456554	0.139178	0.0217175	0.396392	0.156041	1.76541	0.0441942	0.692555
	DGRP897	0.00511872	0.0591286	0.0234381	0.219151	0.0669858	1.10957	0.0597466	0.685391
	DGRP897	0.00834426	0.222211	0.0190377	0.392292	0.0175182	1.44393	0.0672184	0.760489

## Sheet: Dro
	Average Expression Dro for each condition for each DGRP Line
	Dro	Water, Young (-)	Water, Young (+)	CMYD, Young (-)	CMYD, Young (+)	Water, Old (-)	Water, Old (+)	CMYD, Old (-)	CMYD, Old (+)
	DGRP26	8.584e-05	0.000561834	5.0299e-05	0.00130979	0.000554999	0.00658897	0.000483657	0.00644001
	DGRP73	5.1572e-05	0.000253627	0.0001059	0.0003673	9.38e-05	0.00041444	8.97e-05	0.00020333
	DGRP91	0.000608991	0.00194336	0.0001086	0.0011056	0.0006085	0.0106705	0.0005116	0.0099131
	DGRP93	0.000453667	0.00145631	0.000413	0.0015626	0.0002974	0.0059459	0.0002505	0.0060539
	DGRP161	0.0003415	0.0027672	0.0004443	0.0048853	0.000218	0.0116369	0.0006875	0.0132939
	DGRP352	0.0002961	0.0053193	0.0002797	0.0062873	0.0006656	0.0154209	0.002019	0.0177258
	DGRP381	0.0002396	0.0036048	0.0003117	0.0015652	0.000571	0.0036562	0.0004614	0.0038216
	DGRP382	0.0002039	0.0022996	0.000299	0.0025764	0.00057	0.0067817	0.0003088	0.0025847
	DGRP383	0.000957251	0.00492667	0.000905118	0.00756111	0.001698	0.0146933	0.00137604	0.0125263
	DGRP385	0.000262598	0.00120919	0.0002375	0.00132266	0.0004023	0.0024285	0.0009214	0.0127
	DGRP386	0.000266427	0.000990536	0.000383288	0.000461406	0.0019938	0.00349059	0.000598321	0.00835767
	DGRP409	0.0002823	0.0006429	0.0002214	0.0008617	5.89e-05	0.0002542	0.00010873	0.0004173
	DGRP427	9.61e-05	0.0002082	0.0001066	0.0002689	0.0003139	0.0003298	0.0002751	0.0006743
	DGRP439	0.00038506	0.00057682	0.00036814	0.000571118	0.00072038	0.00052619	0.00041865	0.00043516
	DGRP440	0.000200366	0.000394232	0.0002122	0.0006389	9.83e-05	0.0002664	0.0008335	0.0133888
	DGRP441	0.000294672	0.00130208	0.0004087	0.0014927	0.0012019	0.0040812	0.000597	0.0102349
	DGRP774	0.0001931	0.0005896	1.48e-05	0.000280632	0.0004934	0.0020314	0.0002557	0.0011503
	DGRP892	0.0002793	0.0013199	0.0002036	0.0005054	0.00021022	0.0020614	0.00010006	0.0003046
	DGRP897	0.0002676	0.0007449	0.0002387	0.000849	0.0001169	0.001168	0.0001467	0.0007627
	Individual sample values for each DGRP line for each condition (n=3)
		Uninjured	Injured	Uninjured	Injured	Uninjured	Injured	Uninjured	Injured
		Water		CMYD		Water		CMYD
		Young				Old
	DGRP26	0.000143665	0.00133866	4.42182e-05	0.000502009	0.000176261	0.00168271	0.000714886	0.0104888
	DGRP26	4.22702e-05	0.000220032	5.89561e-05	0.000626673	0.00113744	0.014082	0.000435512	0.00581905
	DGRP26	7.15842e-05	0.000126814	4.77215e-05	0.00280069	0.000351302	0.00400218	0.000300572	0.00301213
	DGRP73	4.73919e-05	6.10352e-05	0.000106637	0.00086801	7.41086e-05	0.000590817	7.6722e-05	0.000283375
	DGRP73	1.82721e-05	0.000245839	0.000137336	0.000126814	6.93858e-05	0.000373916	0.000151857	0.000179965
	DGRP73	8.90515e-05	0.000454006	7.35967e-05	0.000107008	0.000137813	0.000278507	4.05483e-05	0.000146684
	DGRP91	0.000510784	0.00290147	0.000122155	0.00208607	0.000471649	0.0123744	0.000383098	0.00318388
	DGRP91	0.000895512	0.00127481	0.000105901	0.000284063	0.000802617	0.00574889	0.000458751	0.0124734
	DGRP91	0.000420677	0.0016538	9.76852e-05	0.000946572	0.000551252	0.0138882	0.000692931	0.014082
	DGRP93	0.000561	0.00289946	0.000717367	0.000774203	0.000276583	0.002249	0.000306888	0.00194637
	DGRP93	0.000425	0.000838443	0.000434005	0.00296038	0.000217756	0.00752027	0.000243465	0.00748646
	DGRP93	0.000375	0.000631032	8.75217e-05	0.000953156	0.000397985	0.00806841	0.000201072	0.00872881
	DGRP161	0.000297463	0.00359448	0.000493384	0.00275258	0.000305826	0.0108587	0.000479893	0.0033771
	DGRP161	0.000255392	0.00356965	0.000356206	0.00594132	0.000201072	0.00718897	0.000609536	0.0221738
	DGRP161	0.000471649	0.00113744	0.000483231	0.00596195	0.000147193	0.0168629	0.000973184	0.0143282
	DGRP352	0.000302663	0.00562083	0.000235008	0.00541058	0.0005055	0.0275845	0.00159194	0.0157337
	DGRP352	0.000344072	0.00410046	0.000352522	0.00860863	0.000551252	0.00988872	0.00228277	0.0193704
	DGRP352	0.000241615	0.00623671	0.000192214	0.00484261	0.000940034	0.00878952	0.0021822	0.0180733
	DGRP381	0.000526967	0.0034841	0.000580668	0.00124901	0.000150286	0.00140278	0.000590817	0.00255051
	DGRP381	0.00012039	0.00199416	0.000142673	0.00121065	0.0010075	0.00604518	0.000206725	0.00560139
	DGRP381	7.15842e-05	0.00533609	0.000211801	0.00223579	0.000555086	0.00352051	0.000586736	0.00329616
	DGRP382	0.00025275	0.00189972	8.13781e-05	0.00249802	0.000187607	0.00619363	0.000459547	0.00293994
	DGRP382	0.000188258	0.000927092	0.000203879	0.00185418	0.000809882	0.00894316	0.000208886	0.00376013
	DGRP382	0.00017073	0.00407213	0.000611653	0.0033771	0.000712412	0.0052082	0.000258061	0.00105393
	DGRP383	0.00120396	0.00636775	0.000628848	0.00533609	0.0017725	0.0156034	0.000333506	0.0119653
	DGRP383	0.000653285	0.00313135	0.00118163	0.00945308	0.00197354	0.0052809	0.00109869	0.00670754
	DGRP383	0.00101451	0.0052809	0.000904871	0.00789415	0.00134797	0.0231957	0.00269593	0.0189062
	DGRP385	0.000184384	0.00244661	0.000212537	0.00309681	0.000410594	0.000558947	0.000377823	0.01418
	DGRP385	0.000309023	0.000724865	0.000340514	0.00042803	0.000423603	0.00590028	0.00168855	0.018453
	DGRP385	0.000294387	0.000455583	0.000159407	0.000443125	0.000372622	0.000826327	0.000697751	0.00546713
	DGRP386	0.000599065	0.000914328	0.000717367	0.000231292	0.000959786	0.00210057	0.000330056	0.0189718
	DGRP386	2.81794e-05	0.000821188	0.000316611	0.00100054	0.00286947	0.00689612	0.000578659	0.0033771
	DGRP386	0.000172036	0.00123609	0.000115886	0.000152384	0.00215216	0.00147507	0.000886249	0.00272411
	DGRP409	8.69171e-05	0.000745244	0.000272775	0.000196934	8.39564e-05	9.8467e-05	5.7543e-05	0.000940034
	DGRP409	0.000392505	0.000419221	0.000116693	0.000553166	5.16812e-05	0.000354974	6.77227e-05	0.000200724
	DGRP409	0.000367492	0.000764339	0.000274672	0.00183501	4.11143e-05	0.000309023	0.000199683	0.000111166
	DGRP427	0.000137336	0.000259856	0.000139012	0.000346466	0.000481559	0.000296434	0.000545361	0.00133402
	DGRP427	7.30883e-05	0.000163321	9.8467e-05	0.000301302	0.000242454	0.000322816	0.000149248	0.000493384
	DGRP427	7.7793e-05	0.000201421	8.22286e-05	0.000158855	0.000217756	0.000370048	0.000130832	0.000195574
	DGRP439	0.000478233	0.000525144	0.000512557	0.000290334	0.000782295	0.000574661	0.000280444	0.000375214
	DGRP439	0.00041345	0.000815516	0.000384428	0.000613138	0.000678671	0.000406911	0.000644291	0.000599065
	DGRP439	0.000263483	0.000389794	0.000207443	0.000809882	0.000700173	0.000596992	0.000331202	0.000331202
	DGRP440	0.000376516	0.000753033	0.000393868	0.000917503	8.51284e-05	0.000387102	0.00124038	0.0150405
	DGRP440	0.000109256	0.000297463	0.000179965	0.000541782	8.25141e-05	0.000352522	0.000421699	0.0123444
	DGRP440	0.000115326	0.000132199	6.27511e-05	0.000457481	0.000127254	5.95723e-05	0.000838443	0.0127797
	DGRP441	0.000240779	0.00227487	0.000676323	0.000787736	0.00139067	0.00390625	0.000406347	0.00494436
	DGRP441	0.000440064	0.000707491	0.000425074	0.00234695	0.00118985	0.00386585	0.000397985	0.0157337
	DGRP441	0.000203174	0.000923884	0.000124635	0.0013433	0.00102511	0.00447158	0.000986769	0.0100268
	DGRP774	0.000302663	0.000959786	2.08441e-05	0.000214015	0.000334664	0.0021822	0.000326642	0.00129306
	DGRP774	0.000200376	0.000536178	5.32052e-06	0.000387102	0.000237465	0.00143972	0.000251004	0.000609536
	DGRP774	7.61921e-05	0.000272775	1.82721e-05	0.000240779	0.000908013	0.00247218	0.000189568	0.00154841
	DGRP892	0.000393868	0.00159194	0.000294387	0.000516122	0.000351302	0.00194637	9.12384e-05	0.000230172
	DGRP892	0.000245839	0.000267162	0.000192214	0.000351302	0.000229853	0.00224355	0.00012207	0.000399366
	DGRP892	0.000198304	0.00210057	0.000124204	0.000648772	4.94044e-05	0.00199416	8.84364e-05	0.000284359
	DGRP897	0.000489976	0.00109489	0.000371333	0.000690534	4.01289e-05	0.00136678	8.28006e-05	0.000483231
	DGRP897	7.10897e-05	0.000714886	0.000279474	0.000611653	0.000235008	0.00171806	0.000124635	0.000635421
	DGRP897	0.000241615	0.000425074	6.54159e-05	0.00124469	7.56658e-05	0.000419221	0.000232578	0.00116941

## Sheet: Drs
	Average Expression Drs for each condition for each DGRP Line
	Drs	Water, Young (-)	Water, Young (+)	CMYD, Young (-)	CMYD, Young (+)	Water, Old (-)	Water, Old (+)	CMYD, Old (-)	CMYD, Old (+)
	DGRP26	0.119817	0.267611	0.115982	0.335596	0.201189	0.598637	0.159221	0.517589
	DGRP73	0.0777089	0.144546	0.178817	0.35855	0.0989253	0.247146	0.0443392	0.201544
	DGRP91	0.210273	0.512056	0.103565	0.226985	0.113551	0.388203	0.14771	0.251982
	DGRP93	0.0832951	0.177836	0.107711	0.239928	0.05088	0.207046	0.0848149	0.181405
	DGRP161	0.338249	0.84719	0.274369	1.07702	0.22265	1.01243	0.198441	0.595263
	DGRP352	0.139873	0.59652	0.131404	0.489855	0.217517	1.52242	0.35426	0.945982
	DGRP381	0.25862	0.524766	0.175643	0.387372	0.476881	1.00049	0.417069	0.77631
	DGRP382	0.159832	0.373973	0.105202	0.175114	0.175943	0.357853	0.167749	0.365094
	DGRP383	0.277872	0.493828	0.193207	0.325998	0.455379	0.920678	0.348707	0.611057
	DGRP385	0.120771	0.283188	0.107214	0.27012	0.167906	0.470237	0.216568	0.734184
	DGRP386	0.105546	0.153646	0.101484	0.130286	0.245095	0.237898	0.074179	0.183388
	DGRP409	0.393437	0.844394	0.230988	0.714403	0.118001	0.599563	0.0755544	0.230421
	DGRP427	0.138776	0.430796	0.235251	0.839181	0.361163	1.66934	0.332536	1.02037
	DGRP439	0.153395	0.137524	0.164729	0.163986	0.180464	0.206947	0.137658	0.226669
	DGRP440	0.251722	0.573964	0.130779	0.350229	0.154853	0.42443	0.157038	0.331001
	DGRP441	0.083972	0.298575	0.116258	0.320943	0.259068	0.722524	0.174562	0.440309
	DGRP774	0.108478	0.345404	0.101184	0.237542	0.163648	0.432716	0.236543	0.320145
	DGRP892	0.215148	0.783771	0.216223	0.630829	0.1945	0.946614	0.167675	0.567074
	DGRP897	0.107736	0.260671	0.165424	0.377165	0.13444	0.357853	0.119527	0.319548
	Individual sample values for each DGRP line for each condition (n=3)
		Uninjured	Injured	Uninjured	Injured	Uninjured	Injured	Uninjured	Injured
		Water		CMYD		Water		CMYD
		Young				Old
	DGRP26	0.127185	0.278355	0.199575	0.424842	0.307786	0.477973	0.11744	0.617709
	DGRP26	0.111105	0.210224	0.102238	0.233258	0.146097	0.680657	0.209497	0.481297
	DGRP26	0.121161	0.314253	0.0461348	0.348686	0.149685	0.63728	0.150726	0.45376
	DGRP73	0.129857	0.0402463	0.249135	0.205185	0.125869	0.262429	0.0260062	0.322976
	DGRP73	0.0605806	0.215387	0.167822	0.410371	0.0326902	0.218393	0.0607004	0.141023
	DGRP73	0.0426888	0.178006	0.119493	0.460094	0.138216	0.260616	0.046311	0.140632
	DGRP91	0.277392	0.473357	0.115103	0.289172	0.116629	0.32421	0.0896222	0.133046
	DGRP91	0.111105	0.417978	0.0931048	0.213159	0.104531	0.430027	0.106949	0.558644
	DGRP91	0.242322	0.644834	0.102486	0.178624	0.119493	0.410371	0.246558	0.0642571
	DGRP93	0.0856739	0.222982	0.0977337	0.238159	0.0451228	0.300097	0.134904	0.154963
	DGRP93	0.0681567	0.191445	0.10083	0.386891	0.0339605	0.14161	0.0658807	0.151092
	DGRP93	0.0960547	0.11908	0.124568	0.0947323	0.0735567	0.179431	0.0536603	0.238159
	DGRP161	0.471392	0.787308	0.20805	1.23542	0.198196	0.750019	0.256139	0.64842
	DGRP161	0.362236	0.671286	0.444421	1.69937	0.125869	0.739694	0.171943	0.550953
	DGRP161	0.181118	1.08298	0.170637	0.296273	0.343885	1.54756	0.167241	0.586417
	DGRP352	0.135372	0.632878	0.168989	0.376312	0.136787	2.37841	0.392292	1.05336
	DGRP352	0.144586	0.646176	0.127185	0.639493	0.395021	1.73508	0.346277	1.55294
	DGRP352	0.139661	0.510506	0.098039	0.45376	0.120742	0.45376	0.32421	0.231647
	DGRP381	0.313166	0.539614	0.210954	0.515842	0.790041	1.00696	0.319746	0.668964
	DGRP381	0.251739	0.556711	0.219912	0.328736	0.320856	1.03526	0.326465	0.962594
	DGRP381	0.210954	0.477973	0.0984135	0.317538	0.319746	0.959264	0.604997	0.697372
	DGRP382	0.230846	0.314253	0.0478612	0.145088	0.073812	0.270744	0.353553	0.598739
	DGRP382	0.114308	0.35233	0.0987552	0.188809	0.168404	0.34748	0.0114779	0.277392
	DGRP382	0.134344	0.455335	0.168989	0.191445	0.160985	0.455335	0.138216	0.219151
	DGRP383	0.300826	0.517632	0.210954	0.395021	0.666649	1.20581	0.381565	0.403321
	DGRP383	0.356013	0.444421	0.25	0.313166	0.486327	0.613442	0.311003	0.547147
	DGRP383	0.176777	0.51943	0.118668	0.269807	0.213159	0.942785	0.353553	0.882703
	DGRP385	0.104386	0.456916	0.0745835	0.49827	0.249135	0.466516	0.291183	0.989657
	DGRP385	0.115824	0.214641	0.169576	0.171943	0.111491	0.574349	0.247414	0.628507
	DGRP385	0.142102	0.178006	0.0774817	0.140146	0.143091	0.369847	0.111105	0.584389
	DGRP386	0.126745	0.174343	0.138216	0.134904	0.142991	0.264255	0.0865693	0.218393
	DGRP386	0.109956	0.105477	0.075363	0.196827	0.501736	0.196827	0.0505901	0.139661
	DGRP386	0.0799366	0.181118	0.0908733	0.0591286	0.0905589	0.252613	0.0853775	0.192109
	DGRP409	0.243164	1.84676	0.236514	0.586417	0.0896222	0.639493	0.0507658	0.353553
	DGRP409	0.795536	0.268874	0.0891575	0.707107	0.164938	0.541488	0.0871715	0.117034
	DGRP409	0.14161	0.417544	0.367292	0.849685	0.0994421	0.617709	0.0886952	0.220676
	DGRP427	0.194117	0.243164	0.165511	0.726986	0.362236	0.744839	0.478968	1.10191
	DGRP427	0.098073	0.49827	0.372419	0.972655	0.393654	2.6666	0.275476	1.45397
	DGRP427	0.124137	0.550953	0.167822	0.817902	0.327598	1.5966	0.243164	0.505226
	DGRP439	0.0850821	0.190122	0.127185	0.19751	0.136787	0.224533	0.124137	0.225313
	DGRP439	0.15822	0.130308	0.163232	0.163232	0.233258	0.152301	0.193446	0.271684
	DGRP439	0.216885	0.0921418	0.203768	0.131215	0.171348	0.244008	0.0953912	0.183011
	DGRP440	0.474671	0.505226	0.121161	0.199575	0.125869	0.613442	0.0915054	0.547147
	DGRP440	0.113834	0.773782	0.0810525	0.351111	0.230846	0.401925	0.0934281	0.194117
	DGRP440	0.166662	0.442884	0.190122	0.5	0.107843	0.257921	0.286181	0.251739
	DGRP441	0.109576	0.336808	0.110721	0.246558	0.248273	0.392292	0.15932	0.188809
	DGRP441	0.0871715	0.288172	0.145592	0.390935	0.222211	0.49141	0.169576	0.673617
	DGRP441	0.0551689	0.270744	0.0924617	0.325335	0.306721	1.28387	0.194791	0.458502
	DGRP774	0.00322832	0.418994	0.112656	0.312083	0.153893	0.45376	0.528509	0.393654
	DGRP774	0.231647	0.274523	0.0730486	0.179867	0.159044	0.479632	0.0715453	0.293209
	DGRP774	0.0905589	0.342696	0.117848	0.220676	0.178006	0.364755	0.109576	0.273573
	DGRP892	0.362236	0.757858	0.260616	0.617709	0.225313	0.82932	0.194117	0.578344
	DGRP892	0.226095	0.624165	0.136313	0.468136	0.213602	1.25266	0.11344	0.626332
	DGRP892	0.0571145	0.96929	0.251739	0.806642	0.144586	0.757858	0.195467	0.496546
	DGRP897	0.123707	0.222211	0.15283	0.382889	0.15822	0.408951	0.0216423	0.191445
	DGRP897	0.0740683	0.272627	0.194791	0.343885	0.188809	0.11344	0.173139	0.377618
	DGRP897	0.125434	0.287175	0.148651	0.404721	0.120324	0.269807	0.163799	0.389582

## Sheet: Mtk
	Average Expression Mtk for each condition for each DGRP Line
	Mtk	Water, Young (-)	Water, Young (+)	CMYD, Young (-)	CMYD, Young (+)	Water, Old (-)	Water, Old (+)	CMYD, Old (-)	CMYD, Old (+)
	DGRP26	0.132218	0.611518	0.0512295	0.615699	0.355073	1.51173	0.182917	0.954982
	DGRP73	0.0982995	0.628854	0.128816	0.734826	0.194933	1.09938	0.374095	1.1428
	DGRP91	0.126265	0.983783	0.0940957	0.52838	0.146415	1.95235	0.380644	1.13525
	DGRP93	0.068597	0.483183	0.0445157	0.558334	0.397888	1.55134	0.500968	1.17117
	DGRP161	0.154439	0.599998	0.0400689	0.249607	0.0723665	1.00624	0.0954708	0.416705
	DGRP352	0.0513303	0.381783	0.0389249	0.32954	0.14983	0.992997	0.116498	0.819535
	DGRP381	0.0650733	0.155881	0.0351134	0.200337	0.0231704	0.295894	0.0894066	0.175039
	DGRP382	0.124377	0.904109	0.0646911	0.802717	0.424444	1.19594	0.359047	1.10278
	DGRP383	0.119	1.13058	0.173835	0.934027	0.540664	2.05265	0.420401	1.92563
	DGRP385	0.0440334	0.731785	0.167574	0.388651	0.581345	1.89264	0.583818	1.3818
	DGRP386	0.0547252	0.41553	0.137727	0.117549	0.510122	0.916197	0.259435	0.866608
	DGRP409	0.125678	0.859762	0.12566	1.08282	0.400797	1.95967	0.422445	1.55522
	DGRP427	0.0621378	0.246451	0.0392611	0.160276	0.126268	0.432973	0.163392	0.405453
	DGRP439	0.0642252	0.0888947	0.0874077	0.0404623	0.421641	0.449703	0.148987	0.197596
	DGRP440	0.154387	0.799128	0.157794	0.751994	0.409001	1.06132	0.423233	1.39799
	DGRP441	0.0516723	0.436065	0.0459547	0.646368	0.378718	1.51925	0.311269	1.30575
	DGRP774	0.0304501	0.365345	0.0230437	0.686212	0.129342	1.80329	0.170912	0.338503
	DGRP892	0.0950186	1.1725	0.10221	0.347228	0.331534	2.29492	0.107108	0.613522
	DGRP897	0.0730727	0.703804	0.277849	1.99943	0.409869	1.86207	0.5959	1.51877
	Individual sample values for each DGRP line for each condition (n=3)
		Uninjured	Injured	Uninjured	Injured	Uninjured	Injured	Uninjured	Injured
		Water		CMYD		Water		CMYD
		Young				Old
	DGRP26	0.0769465	0.891929	0.0957224	0.382889	0.643941	1.7593	0.297302	1.40444
	DGRP26	0.247414	0.343885	0.03983	0.596668	0.293209	1.10573	0.162105	0.76313
	DGRP26	0.072293	0.598739	0.018136	0.867539	0.12807	1.67018	0.0893431	0.697372
	DGRP73	0.133508	0.130308	0.127627	0.942785	0.225313	0.972655	0.266093	1.80876
	DGRP73	0.0944045	0.82645	0.116226	0.51943	0.202361	1.80063	0.456916	0.584389
	DGRP73	0.0669858	0.929805	0.142595	0.742262	0.157127	0.524858	0.399149	1.03526
	DGRP91	0.17254	1.36699	0.0278921	0.739694	0.104205	1.13288	0.19751	0.582367
	DGRP91	0.102949	0.857376	0.13167	0.378929	0.214716	1.40688	0.5	1.72907
	DGRP91	0.103306	0.726986	0.122725	0.466516	0.120324	3.31728	0.444421	1.09429
	DGRP93	0.0761506	0.466516	0.072544	0.309927	0.377618	1.89671	0.534033	1.30586
	DGRP93	0.0329175	0.481297	0.036906	0.976032	0.276433	1.37554	0.505576	1.13958
	DGRP93	0.0967228	0.501736	0.024097	0.389043	0.539614	1.38175	0.463294	1.06807
	DGRP161	0.139661	0.917004	0.0388754	0.233258	0.102238	0.773782	0.0793844	0.643941
	DGRP161	0.229251	0.304603	0.0488669	0.35233	0.0462309	0.739694	0.0678503	0.32197
	DGRP161	0.0944045	0.578344	0.0324643	0.163232	0.0686308	1.50525	0.139178	0.284204
	DGRP352	0.0751023	0.436786	0.0443476	0.214641	0.142102	1.21841	0.216134	0.955945
	DGRP352	0.0452794	0.285191	0.0356489	0.326465	0.167241	1.04608	0.0896222	0.747425
	DGRP352	0.0336092	0.423373	0.0367783	0.447513	0.140146	0.714497	0.0437371	0.755236
	DGRP381	0.0476956	0.15932	0.0367783	0.269807	0.0273939	0.19751	0.0715453	0.154963
	DGRP381	0.0877778	0.154963	0.0264608	0.176777	0.0216423	0.417544	0.0422472	0.20805
	DGRP381	0.0597466	0.153361	0.042101	0.154427	0.0204749	0.272627	0.154427	0.162105
	DGRP382	0.144586	0.936272	0.032352	1.03168	0.340329	0.737135	0.371131	1.82766
	DGRP382	0.129857	0.61132	0.0591286	0.82932	0.372419	1.7411	0.359733	0.771105
	DGRP382	0.0986867	1.16473	0.102593	0.547147	0.560583	1.10957	0.346277	0.709562
	DGRP383	0.119245	0.895025	0.156041	0.757858	0.596668	1.73508	0.354781	2.19619
	DGRP383	0.117848	0.986233	0.171348	0.846745	0.664343	2.02792	0.381565	1.31494
	DGRP383	0.119908	1.51047	0.194117	1.19748	0.360982	2.39496	0.524858	2.26577
	DGRP385	0.0490365	1.39959	0.234068	0.709562	0.592546	1.17283	0.369847	1.61161
	DGRP385	0.0480273	0.407536	0.15283	0.302499	0.739694	3.34035	0.523042	1.54756
	DGRP385	0.0350364	0.388234	0.115824	0.153893	0.411796	1.16473	0.858565	0.986233
	DGRP386	0.0906845	0.327598	0.34748	0.0710511	0.528509	1.01748	0.0345541	1.23114
	DGRP386	0.0137445	0.48971	0.0406669	0.144336	0.493116	0.823591	0.130308	0.570382
	DGRP386	0.0597466	0.429283	0.0250334	0.137262	0.50874	0.907519	0.613442	0.798298
	DGRP409	0.154802	1.54756	0.0607909	0.416099	0.771105	0.476319	0.115824	0.590496
	DGRP409	0.0567199	0.260616	0.0416656	0.913831	0.153893	3.54307	0.393654	0.96929
	DGRP409	0.165511	0.771105	0.274523	1.91853	0.277392	1.85961	0.757858	3.10588
	DGRP427	0.0705603	0.451563	0.0379436	0.171943	0.216134	0.163799	0.250868	0.662044
	DGRP427	0.0488669	0.122853	0.0486978	0.152301	0.0816162	0.790041	0.143587	0.416099
	DGRP427	0.0669858	0.164938	0.0311419	0.156583	0.0810525	0.345079	0.0957224	0.138216
	DGRP439	0.0810525	0.0984135	0.148137	0.0616395	0.312083	0.125	0.0693481	0.192109
	DGRP439	0.0473661	0.0583146	0.0921418	0.0297699	0.539614	0.0793844	0.225313	0.308855
	DGRP439	0.0642571	0.109956	0.0219445	0.029977	0.413225	1.14472	0.152301	0.091823
	DGRP440	0.07966	1.04972	0.190782	0.779165	0.392292	1.09051	0.463294	2.15099
	DGRP440	0.102238	0.716978	0.123279	0.534033	0.675955	1.45397	0.381565	0.537747
	DGRP440	0.281265	0.630689	0.15932	0.942785	0.158769	0.639493	0.424842	1.50525
	DGRP441	0.0674518	0.512278	0.0380753	0.19751	0.371131	1.5966	0.230047	1.27456
	DGRP441	0.0405262	0.29937	0.0549781	0.795536	0.34748	1.24401	0.45376	1.5966
	DGRP441	0.047039	0.496546	0.0448111	0.946058	0.417544	1.71713	0.25	1.04608
	DGRP774	0.0277763	0.547147	0.0267373	0.584389	0.058517	1.12117	0.255253	0.29937
	DGRP774	0.0292585	0.259715	0.0211969	0.494828	0.108067	1.91853	0.0435857	0.319746
	DGRP774	0.0343154	0.289172	0.0211969	0.97942	0.221442	2.37019	0.213899	0.396392
	DGRP892	0.108819	0.879649	0.143091	0.395021	0.51943	2.18102	0.10083	0.765779
	DGRP892	0.0774817	0.692555	0.145088	0.25437	0.236187	2.93834	0.0544094	0.815072
	DGRP892	0.0987552	1.94531	0.018453	0.392292	0.238986	1.76541	0.166086	0.259715
	DGRP897	0.109956	0.576343	0.262429	1.64148	0.484645	1.91189	0.552865	0.82645
	DGRP897	0.0418102	0.630689	0.385553	2.19086	0.48971	1.55294	0.64842	2.26577
	DGRP897	0.0674518	0.904379	0.185565	2.16595	0.255253	2.12138	0.586417	1.46409

## Sheet: Mtkl
	Average Expression Mtkl for each condition for each DGRP Line
	Mtkl	Water, Young (-)	Water, Young (+)	CMYD, Young (-)	CMYD, Young (+)	Water, Old (-)	Water, Old (+)	CMYD, Old (-)	CMYD, Old (+)
	DGRP26	0.080482	0.298155	0.0755291	0.371478	0.117189	0.67203	0.0451126	0.230923
	DGRP73	0.0924628	0.638617	0.0819297	0.559657	0.213666	0.809312	0.182856	0.296761
	DGRP91	0.0148703	0.121088	0.0269439	0.0613571	0.0210199	0.128403	0.0772322	0.0923636
	DGRP93	0.07048	0.327735	0.0543573	0.581375	0.253699	0.133624	0.10668	0.3615
	DGRP161	0.072604	0.33387	0.0216155	0.070789	0.105154	0.97189	0.00790034	0.196864
	DGRP352	0.0662631	0.211716	0.0326906	0.132305	0.0420188	0.259155	0.0444184	0.0340002
	DGRP381	0.0269448	0.118878	0.0480661	0.552748	0.0163145	0.602419	0.090804	0.112979
	DGRP382	0.0609736	0.217304	0.0897997	0.134075	0.329482	0.30809	0.125996	0.239515
	DGRP383	0.0918944	0.165527	0.060782	0.235587	0.326015	0.430859	0.175139	0.626207
	DGRP385	0.0772534	0.271694	0.0719639	0.338352	0.193382	0.387957	0.147298	0.205399
	DGRP386	0.0701902	0.789543	0.0628898	0.110198	0.237984	0.409392	0.0558454	0.353585
	DGRP409	0.0890696	0.292172	0.0438928	0.467049	0.0348856	0.224282	0.115946	0.150367
	DGRP427	0.0204937	0.0496447	0.0145828	0.0234134	0.0398735	0.274965	0.0445968	0.31187
	DGRP439	0.064183	0.0326815	0.021841	0.0532018	0.017972	0.461372	0.020208	0.071816
	DGRP440	0.0579494	0.578333	0.104663	0.472149	0.0818772	0.385238	0.0784703	0.450508
	DGRP441	0.0138024	0.33201	0.0916508	0.312219	0.188058	0.337096	0.0211858	0.0340317
	DGRP774	0.0353088	0.635051	0.0404865	0.312753	0.134886	0.780016	0.0560827	0.130395
	DGRP892	0.0701116	0.864419	0.049292	0.211975	0.263762	0.496219	0.0562608	0.202919
	DGRP897	0.0549248	0.450784	0.046404	0.954199	0.255423	0.513673	0.21577	0.419566
	Individual sample values for each DGRP line for each condition (n=3)
		Uninjured	Injured	Uninjured	Injured	Uninjured	Injured	Uninjured	Injured
		Water		CMYD		Water		CMYD
		Young				Old
	DGRP26	0.142102	0.327598	0.123279	0.236514	0.0940779	0.837987	0.0830429	0.0330318
	DGRP26	0.0542212	0.199575	0.0625	0.358489	0.194117	0.562529	0.0344704	0.439825
	DGRP26	0.0451228	0.367292	0.0408081	0.51943	0.0633725	0.615572	0.0178244	0.219912
	DGRP73	0.163232	0.0921418	0.0886952	0.0877778	0.339151	1.16878	0.214641	0.139178
	DGRP73	0.0544094	0.106579	0.0967228	0.560583	0.162668	0.354781	0.284204	0.269807
	DGRP73	0.0597466	1.71713	0.060371	1.03061	0.139178	0.904379	0.049721	0.481297
	DGRP91	0.0105253	0.277392	0.0160643	0.0426888	0.0360214	0.200963	0.0350364	0.113834
	DGRP91	0.0166885	0.059954	0.0532897	0.0695889	0.0144779	0.11344	0.0136496	0.0830429
	DGRP91	0.0173972	0.0259162	0.0114779	0.0717936	0.0125602	0.0708052	0.183011	0.0802141
	DGRP93	0.0708052	0.206541	0.0344345	0.121582	0.381565	0.308855	0.0357726	0.539614
	DGRP93	0.0555527	0.327598	0.0455944	0.68302	0.11344	1.61888	0.0635925	0.220676
	DGRP93	0.0850821	0.449066	0.0830429	0.939523	0.266093	0.600818	0.220676	0.32421
	DGRP161	0.0523742	0.0984135	0.0231957	0.00985451	0.109956	0.367292	0.0118826	0.0186459
	DGRP161	0.145592	0.485654	0.0340784	0.122853	0.195197	1.37554	0.00857885	0.353553
	DGRP161	0.0198461	0.417544	0.00757258	0.07966	0.0103087	1.17283	0.00323953	0.218393
	DGRP352	0.0101316	0.136313	0.0651541	0.049721	0.000904871	0.0911888	0.104386	0.0468762
	DGRP352	0.162105	0.166662	0.00645664	0.0383402	0.00272411	0.222982	0.0220206	0.0316862
	DGRP352	0.0265527	0.332171	0.0264608	0.308855	0.122428	0.463294	0.00684848	0.0234381
	DGRP381	0.0349152	0.0391458	0.136313	0.408951	0.00752027	0.505226	0.0821839	0.0326902
	DGRP381	0.0301855	0.0252951	0.00623671	0.641713	0.026278	0.103306	0.0567199	0.156041
	DGRP381	0.0157337	0.292194	0.00164808	0.607097	0.0151452	1.19872	0.133508	0.150205
	DGRP382	0.0679209	0.260616	0.0429857	0.0768932	0.309927	0.168404	0.15283	0.202361
	DGRP382	0.0772137	0.118668	0.156583	0.109197	0.317538	0.331022	0.0984135	0.427798
	DGRP382	0.0377861	0.272627	0.0698304	0.216134	0.360982	0.424842	0.126745	0.0883883
	DGRP383	0.0598295	0.223756	0.0511189	0.196146	0.284204	0.664343	0.183011	0.744839
	DGRP383	0.104748	0.162105	0.0647041	0.289172	0.35233	0.50874	0.0883883	0.19751
	DGRP383	0.111105	0.110721	0.0665231	0.221442	0.34151	0.119493	0.254018	0.936272
	DGRP385	0.0460709	0.246558	0.0625	0.214641	0.169576	0.429283	0.041092	0.198884
	DGRP385	0.106579	0.397768	0.107321	0.429283	0.211686	0.368567	0.170755	0.170755
	DGRP385	0.0791098	0.170755	0.0460709	0.371131	0.198884	0.366021	0.230047	0.246558
	DGRP386	0.135372	0.243164	0.034674	0.0463914	0.0415214	0.479632	0.0177013	0.367292
	DGRP386	0.0209777	1.72907	0.0618535	0.052556	0.664343	0.442884	0.0336092	0.258189
	DGRP386	0.0542212	0.396392	0.0921418	0.231647	0.00808801	0.30566	0.116226	0.435275
	DGRP409	0.0587202	0.015625	0.0475306	0.0372917	0.0542212	0.0559391	0.0416656	0.267943
	DGRP409	0.0406669	0.126306	0.0293601	0.332171	0.0175182	0.281265	0.0937524	0.0769465
	DGRP409	0.167822	0.734584	0.0547879	1.03168	0.0329175	0.335643	0.212421	0.106211
	DGRP427	0.014885	0.146097	0.000664704	0.0197774	0.0142292	0.578344	0.0167465	0.17739
	DGRP427	0.0145786	0.000779588	0.0208328	0.0435857	0.0967228	0.0821839	0.0271106	0.484645
	DGRP427	0.0320174	0.00205735	0.0222508	0.00687702	0.00866851	0.164368	0.0899333	0.273573
	DGRP439	0.042837	0.0601622	0.0350364	0.0248605	0.0250334	1.04972	0.0352801	0.102949
	DGRP439	0.0216423	0.0276802	0.0144779	0.0553605	0.00854917	0.245705	0.0147822	0.0547879
	DGRP439	0.12807	0.010202	0.0160087	0.0793844	0.0203335	0.0886952	0.0105618	0.0577114
	DGRP440	0.0531053	0.76313	0.11908	0.337978	0.120324	0.0816162	0.0409498	0.898132
	DGRP440	0.0605806	0.558644	0.0940779	0.343885	0.103665	0.768438	0.098073	0.192776
	DGRP440	0.0601622	0.413225	0.10083	0.734584	0.0216423	0.30566	0.0963882	0.260616
	DGRP441	0.00462927	0.102593	0.00713931	0.147113	0.143091	0.144086	0.00026902	0.00565993
	DGRP441	0.0121744	0.125	0.0125602	0.118257	0.134904	0.236514	0.0043644	0.049721
	DGRP441	0.0246034	0.768438	0.255253	0.671286	0.286181	0.630689	0.058924	0.046714
	DGRP774	0.0147822	0.0130031	0.0782915	0.07966	0.0656073	0.939523	0.137262	0.00762525
	DGRP774	0.0117597	1.14472	0.00689612	0.216885	0.183011	0.556711	0.0180733	0.190782
	DGRP774	0.0793844	0.747425	0.036272	0.641713	0.156041	0.843816	0.0129133	0.192776
	DGRP892	0.0807721	0.272627	0.0224833	0.202361	0.372419	0.528509	0.0277763	0.0120068
	DGRP892	0.0351581	0.99654	0.0688691	0.12896	0.103521	0.291183	0.0115978	0.534033
	DGRP892	0.0944045	1.32409	0.0565237	0.304603	0.315344	0.668964	0.129408	0.062717
	DGRP897	0.0218685	0.104748	0.0440413	0.260616	0.503478	0.384219	0.242322	1.03886
	DGRP897	0.0618535	0.240649	0.0631532	0.920188	0.204476	0.570382	0.323088	0.125434
	DGRP897	0.0810525	1.00696	0.0320174	1.68179	0.0583146	0.586417	0.0818996	0.0944045
