# Supplementary material for: Genetic variation in innate immune gene expression influences mortality after traumatic brain injury in Drosophila
Source: G3 (Bethesda). 2026 Mar 13;16(5):jkag060. doi: 10.1093/g3journal/jkag060 (PMC13148387; doi:10.1093/g3journal/jkag060)
Supplement: jkag060_Supplementary_Data [file jkag060_supplementary_data.zip › Data_S2_G3-2026-406560.xlsx]

## Sheet: DGRP Water Young Mortality
	DGRP26	DGRP73	DGRP91	DGRP93	DGRP161	DGRP352	DGRP381	DGRP382	DGRP383	DGRP385	DGRP386	DGRP409	DGRP427	DGRP439	DGRP440	DGRP441	DGRP774	DGRP892	DGRP897
Average Mortality	14.1113	10.4544	14.9105	7.49778	18.4124	10.3971	21.3	11.0595	13.7732	9.6819	8.50895	17.0406	11.1895	10.56	15.5052	9.85261	7.0825	14.645	10.2227
	DGRP26	DGRP73	DGRP91	DGRP93	DGRP161	DGRP352	DGRP381	DGRP382	DGRP383	DGRP385	DGRP386	DGRP409	DGRP427	DGRP439	DGRP440	DGRP441	DGRP774	DGRP892	DGRP897
All Data	8.33	15	18.33	5	25	15	28.3	16.67	13.33	5	8.33	18.33	11.67	10	8.33	8.33	8.33	21.67	5
	10	13.3	13.33	5	23.33	11.67	15	15	16.7	6.67	10	13.3	8.33	11.7	6.67	11.67	3.33	13.33	10
	13.33	16.6	23.33	3.33	21.67	8.33	13.3	11.67	13.33	11.67	13.33	20	8.33	5	23.33	10	6.67	10	8.33
	15	8.33	13.33	3.33	18.33	6.67	13.3	13.33	11.7	6.67	6.67	16.7	8.33	8.3	13.33	8.3	8.33	21.7	13.33
	6.67	5	20	8.33	15	11.67	13.3	6.67	11.67	5	13.33	13.3	16.67	11.7	10	6.67	8.33	8.33	16.67
	11.67	15	11.67	6.67	13.33	10	25	16.67	16.67	8.33	11.67	25	15	3.3	15	13.33	3.33	13.33	5
	10	8.33	16.67	6.67	18.33	18.33	26.7	15	13.33	15	15	21.7	13.33	11.7	28.3	10	3.33	18.33	8.33
	13.33	3.33	11.67	11.7	18.33	16.67	28.3	20	16.6	10	11.67	8.3	13.33	13.3	11.67	8.33	6.67	13.33	5
	18.33	8.33	16.67	10	20	8.33	23.3	8.33	10	8.33	6.67	15	5	11.7	16.67	6.67	8.33	16.67	11.67
	21.67	6.67	13.3	8.33	15	8.33	25	10	13.33	10	5	21.7	8.33	10	33.33	16.67	6.67	16.67	11.67
	16.67	6.67	18.33	16.6	23.33	3.33	25	10	18.33	6.67	5	26.7	10	15	30	8.33	8.33	20	6.67
	20	15	11.67	8.33	18.33	6.67	21.7	11.67	10	11.67	3.33	13.3	8.33	10	13.33	15	10	11.67	11.67
	18.33	13.33	10	15	21.67	5	20	8.3	16.67	13.3	6.67	18.3	5	10	13.33	10	6.67	8.33	15
	11.67	8.33	16.67	5	20	5	20	5	8.33	16.67	6.67	16.7	8.33	11.7	16.67	8.33	8.33	11.67	10
	16.67	16.6	18.33	3.33	15	18.33		8.33	15	16.67	10	26.7	15	15	10	10	10		15
		8.33	16.67	6.67	10	16.67		6.67	10	5	3.33	6.7	10		23.33	11.67	6.67
		8.33	15	5	16.67	13.33		13.33	18.33	10	8.33	16.7	15		10	10
		11.7	10	6.67	11.67	6.67		10	16.7	8.33	11.67	8.3	16.67		11.67	6.67
			8.33		16.67	10		10	11.67	5	5		13.33		8.33	10
					26.67	6.67		11.67		6.67			10		8.33	6.67
					18.33	11.67		8.33		16.67			15		18.33	6.67
								6.67							11.67	10
															15	13.3

## Sheet: DGRP CMYD Young Mortality
	DGRP26	DGRP73	DGRP91	DGRP93	DGRP161	DGRP352	DGRP381	DGRP382	DGRP383	DGRP385	DGRP386	DGRP409	DGRP427	DGRP439	DGRP440	DGRP441	DGRP774	DGRP892	DGRP897
Average Mortality	30.2726	32.7174	21.7532	28.8553	32.4742	13.0162	36.17	29.0275	32.4956	23.44	21.5688	42.5261	21.8252	14.7813	35.8315	27.605	15.7638	40.0748	33.03
	DGRP26	DGRP73	DGRP91	DGRP93	DGRP161	DGRP352	DGRP381	DGRP382	DGRP383	DGRP385	DGRP386	DGRP409	DGRP427	DGRP439	DGRP440	DGRP441	DGRP774	DGRP892	DGRP897
All Data	30	33.33	26.67	26.67	31.67	15	30	40	33.33	21.67	23.33	30	23.33	18.3	18.33	21.67	26.67	40	46.67
	26.67	31.67	25	31.67	26.67	6.67	26.7	30	28.33	28.33	21.67	31.7	21.67	11.7	23.33	30	13.33	43.33	40
	25	28.33	23.33	28.33	41.67	5	25	28.33	36.67	21.67	21.67	36.7	20	18.3	30	16.67	26.67	36.67	38.33
	30	36.67	26.67	26.67	41.67	18.33	36.7	28.33	26.67	28.33	13.33	35	10	8.3	40	35	15	31.7	43.33
	33.33	38.33	16.67	26.6	25	6.67	40	31.67	36.67	20	15	40	13.33	16.7	35	21.67	13.33	40	36.67
	35	36.67	26.67	36.67	30	6.67	43.3	28.33	25	21.67	18.33	33.3	16.67	8.3	36.67	25	8.33	36.67	48.33
	36.67	33.33	18.33	33.33	36.67	6.67	41.7	26.67	35	21.67	23.33	35	10	11.7	48.33	26.67	15	48.33	53.33
	25	35	25	36.67	40	8.33	25	20	25	26.67	20	35	15	10	50	33.33	16.67	48.33	61.67
	18.33	28.33	16.67	26.67	35	11.67	63.3	45	23.3	28.33	25	40	20	10	25	40	18.33	55	38.33
	16.67	33.3	20	21.67	30	10	30	33.33	38.33	15	26.67	43.3	18.33	16.7	43.3	21.67	20	31.7	25
	18.33	28.33	15	30	30.33	13.33		20	36.67	31.7	28.33	46.7	15	23.3	41.67	36.67	16.67	55	23.33
	18.5	35	30	35	31.67	21.67		30	35	33.33	21.67	40	13.33	13.3	31.67	40	18.33	45	31.67
	20	31.7	18.33	33.3	38.33	10		30	33.3	16.67	25	43.3	21.67	10	45	16.67	13.33	38.33	18.33
	35	33.3	25	25	45	10		25	33.33	13.33	21.67	43.3	18.33	18.3	23.33	13.33	8.33	40	23.33
	21.67	36.67	20	23.33	33.33	13.33		23.33	35	26.67	16.67	53.3	36.67	23.3	46.67	38.33	10	50	20
	56.67	30	16.67	30	26.7	26.67		31.67	38.33	20	20	60	31.67	18.3	38.33	25	16.67	33.33	21.67
	40	25	20	25	20	10		35			25	40	25		30		8.33	35	25
	46.67	35	25	31.67	25	20		23.33				43.3	41.67		35		16.67	30	23.33
	41.67	31.67	18.3	20	28.3	13.33		31.67				58.3	13.33		40		16.67	35	21.67
						18.33		33.33				40	35		35		16.67	30	25
						21.67		25				43.3	38.33				15	35	31.67
								31.67				58.3					16.67	40	30
								21.67				48.3					13.33	43.33
								23.33									18.33

## Sheet: DGRP Water Old Mortality
	DGRP26	DGRP73	DGRP91	DGRP93	DGRP161	DGRP352	DGRP381	DGRP382	DGRP383	DGRP385	DGRP386	DGRP409	DGRP427	DGRP439	DGRP440	DGRP441	DGRP774	DGRP892	DGRP897
Average Mortality	37.5494	41.111	37.2919	51.9838	27.3956	29.2713	22.66	39.0668	39.5842	41.0429	40.2091	54.5952	21.0406	45.8667	46.0529	24.1667	35.9332	42.1973	41.7418
	DGRP26	DGRP73	DGRP91	DGRP93	DGRP161	DGRP352	DGRP381	DGRP382	DGRP383	DGRP385	DGRP386	DGRP409	DGRP427	DGRP439	DGRP440	DGRP441	DGRP774	DGRP892	DGRP897
All Data	25	41.67	31.67	50	35	31.67	23.3	48.33	41.67	35	41.67	75	28.33	43.3	46.67	23.33	21.67	43.33	38.33
	16.67	40	33.33	46.67	30	26.67	25	46.67	30	43.33	41.67	46.7	18.33	46.7	55	25	30	35	40
	20	40	36.67	51.67	31.67	30	20	43.33	31.67	41.676	45	40	16.67	48.3	60	28.33	30	40	43.33
	21.67	36.67	41.67	55	20	28.33	23.3	28.33	48.33	36.67	43.33	70	23.33	58.3	46.67	23.33	26.67	50	41.67
	23.33	40	38.33	46.67	25	33.33	23.3	40	36.67	43.33	38.33	63.3	21.67	43.3	45	23.33	43.33	40	45
	18.33	41.67	33.33	43.33	25	35	25	40	41.67	36.67	43.33	58.3	25	56.7	60	25	46.67	46.67	43.33
	25	43.33	43.33	50	20	28.33	25	31.67	41.67	35	41.67	58.3	18.33	51.7	46.67	21.67	53.33	56.67	35
	46.67	43.33	36.67	60	25	25	21.7	38.33	43.33	51.67	25	35	21.67	45	43.33	21.67	35	43.33	45
	68.33	43.33	41.67	58.33	26.67	30	20	25	48.33	46.67	36.67	60	20	51.7	43.33	25	31.67	51.67	41.67
	40	46.67	41.67	58.33	23.33	25	20	33.33	35	38.33	36.67	56.7	20	56.7	38.33	21.67	33.33	41.67	38.33
	31.67	43.33	43.33	35	28.33	21.67		41.67	36.67	43.33	38.33	70	18.33	43.3	51.67	25	35	30	41.67
	50	41.67	46.67	60	26.67	25		35	40	36.67	43.33	53.3	23.33	53.3	46.67	26.67	43.33	41.67	43.33
	38.33	48.33	35	56.67	28.33	30		45		46.67	36.67	35	25	55	38.33		38.33	38.33	33.33
	60	38.33	33.33	51.67	25	26.67		45		36.67	43.33	43.3	18.33	38.3	43.33		35	41.67	38.33
	65	36.67	28.33	53.33	25	36.67		38.33		48.33	41.67	65	20	36.7	53.33		33.33	51.67	56.67
	41.67	40	31.67	43.33	43.33	35		21.67		36.67	46.676	63.3	18.33	40	40		38.33	43.33	46.67
	46.67	36.67		45				43.33				45		35	41.676		35	35	41.67
		33.33		65				41.67				53.3		30	36.67		31.67	38.33	43.33
		43.33		63.33				36.67				63.3		43.3	38.33		40	46.67	38.33
		41.67		45				43.33				46.7		43.3			33.33	36.67	33.33
		43.33		53.33				36.67				45		43.3			41.67	38.33	36.67
								35									38.33	38.33	53.33
								51.67									31.67
								46.67									36.67
								40									35

## Sheet: DGRP CMYD Old Mortality
	DGRP26	DGRP73	DGRP91	DGRP93	DGRP161	DGRP352	DGRP381	DGRP382	DGRP383	DGRP385	DGRP386	DGRP409	DGRP427	DGRP439	DGRP440	DGRP441	DGRP774	DGRP892	DGRP897
Average Mortality	74.0667	72.6667	56.2956	74.4453	62.7447	41.4026	58.34	71.0788	49.6414	47.1863	48.6271	85.3217	49.4742	49.8524	56.1444	49.4775	49.9335	69.4227	70.3694
	DGRP26	DGRP73	DGRP91	DGRP93	DGRP161	DGRP352	DGRP381	DGRP382	DGRP383	DGRP385	DGRP386	DGRP409	DGRP427	DGRP439	DGRP440	DGRP441	DGRP774	DGRP892	DGRP897
All Data	67.67	68.33	65	65	65	55	36.7	68.33	38.33	38.33	61.67	91.7	61.67	43.3	63.33	50	45	68.33	58.33
	70	71.67	63.33	76.67	61.67	51.67	40	70	38.33	38.33	55	93.3	55	41.7	68.33	53.33	50	68.33	63.33
	80	75	53.33	73.33	70	48.33	41.7	76.67	28.33	28.33	53.33	83.3	53.33	35	68.33	48.33	46.67	70	63.33
	73.33	80	56.67	73.33	61.67	36.67	63.3	70	60	60	63.33	86.7	40	50	63.33	68.33	45	60	70
	76.67	78.33	46.67	75	73.33	43.33	63.3	66.67	60	60	61.67	80	45	48.3	56.67	63.33	40	48.33	73.33
	85	81.67	56.67	75	48.33	35	70	86.67	45	45	48.33	75	43.33	58.3	63.33	51.67	36.67	50	65
	70	76.67	50	76.67	61.67	35	76.7	80	53.33	53.33	53.33	76.7	41.67	53.3	61.67	63.33	53.33	48.33	73.33
	76.67	80	53.33	66.67	73.33	36.67	60	75	53.33	53.33	51.67	66.7	51.67	53.3	53.33	48.33	65	58.33	73.33
	75	81.67	65	66.67	63.33	43.33	70	68.33	60	60	50	86.7	50	48.3	63.33	43.33	58.33	58.33	80
	58.33	65	46.67	73.33	65	53.33	61.7	70	50	50	36.67	91.7	46.67	45	50	45	53.33	65	68.33
	70	71.67	53.33	80	70	40		66.67	55	45	43.33	85	40	46.7	53.33	40	65	73.33	73.33
	90	63.33	51.67	81.67	75	43.33		65	48.33	53.33	40	91.7	36.67	50	48.33	30	50	70	75
	70	65	58.33	76.67	73.33	35		68.33	51.67	36.67	46.67	93.3	36.67	46.7	43.33	31.67	43.33	60	76.67
	68.33	68.33	53.33	80	68.33	36.67		71.67	53.33	41.67	48.33	83.3	38.33	51.7	53.33	63.33	46.67	75	80
	80	63.33	53.33	76.67	40	46.67		63.33		43.33	50	83.3	60	53.3	46.67	43.33	50	70	66.67
			60		40	43.33		66.67		48.33	33.33	80	51.67	50	41.67	48.33	40	80	71.67
			58.33		56.67	43.33		75			30	91.7	68.33	51.7			40	81.67	66.67
			68.33			31.66						93.3	53.33	55			43.33	65	68.33
						28.33						85	66.67	62			60	76.67
												80		55			51.67	80
												88		48.3			56.67	81.67
												88					51.67	81.67
												88					48.33	71.67
																	56.67	85
																	51.667	75
																		83.33
