# Supplementary material for: Genetic variation in innate immune gene expression influences mortality after traumatic brain injury in Drosophila
Source: G3 (Bethesda). 2026 Mar 13;16(5):jkag060. doi: 10.1093/g3journal/jkag060 (PMC13148387; doi:10.1093/g3journal/jkag060)
Supplement: jkag060_Supplementary_Data [file jkag060_supplementary_data.zip › Data_S3_G3-2026-406560.xlsx]

## Sheet: AttC
	Individual sample values for each line for each condition (n=3/4)
	AttC	Uninjured	Injured	Uninjured	Injured	Uninjured	Injured	Uninjured	Injured
		Water		CMYD		Water		CMYD
		Young				Old
	+/+	0.000667012	0.000877082	0.0012577	0.00762525	0.00198039	0.178624	0.0152505	0.064035
	+/+	0.00326206	0.00456554	0.000742665	0.00150607	0.00190631	0.0138882	0.00284	0.026187
	+/+	0.000642062	0.0715453	0.00110893	0.00441787	0.00562083	0.00191957	0.00314	0.106949
	+/Difdel	0.000143168	0.0162885	0.000265316	0.00433426	0.0040679	0.00109489	0.002086	0.071794
	+/Difdel	8.6616e-05	0.00408627	0.00025275	0.00786684	0.000244988	0.00253289	0.000847	0.018841
	+/Difdel	0.000330056	0.00160858	0.000240779	0.00282996	0.000190226	0.00322832	0.000758	0.024349
	+/Difdel	0.00497875	0.0331465	0.0008081	0.0175214	0.00142977	0.0791098	0.00146997	0.0265527
	+/+	0.000990195	0.0209341	0.000457164	0.0292585	0.00262221	0.111491	0.025295	0.191445
	+/+	0.00515433	0.00659231	0.00445611	0.0429857	0.00144973	0.0761506	0.032918	0.424254
	+/+	0.00564035	0.106653	0.00458439	0.0480537	0.00123181	0.110721	0.012604	0.112267
	+/Reldel	0.000690534	0.00913107	0.000628848	0.00752027	0.000536178	0.121582	0.03983	0.304603
	+/Reldel	0.00149566	0.00367001	0.000181216	0.020546	0.000187607	0.00741673	0.005819	0.408453
	+/Reldel	0.000516122	0.0142786	0.000240779	0.0328036	0.00129754	0.0440413	0.007167	0.057313
	+/Reldel	0.00065102	0.0386068	0.00196527	0.0175592	0.00138586	0.0252075	0.00069775	0.032352
	+/+	0.00219738	0.0123873	0.00094657	0.0183255	0.0209777	0.0937524	0.00407213	0.0580323
	+/+	0.00194637	0.00800435	0.00128858	0.00773169	0.00451831	0.127185	0.0581128	0.0555527
	+/+	0.00834426	0.0231957	0.00119813	0.0186459	0.0164588	0.12896	0.00585953	0.072544
	+/+	0.00200534	0.0537354	0.00537069	0.016946	0.0228933	0.121529	0.00664942	0.213489
	+/Difdel;+/Reldel	0.000270891	0.00872881	1.7467e-05	0.0010911	0.000176873	0.0112028	0.00070066	0.00029746
	+/Difdel;+/Reldel	2.3614e-05	0.00222035	2.9478e-05	0.00511872	0.000122494	0.00789415	0.00013877	0.00708999
	+/Difdel;+/Reldel	1.4536e-05	0.00456554	5.4063e-05	0.00358205	0.00053804	0.0153566	0.00161976	0.0066152
	+/Difdel;+/Reldel	0.00020601	0.0293601	0.00414921	0.0544094	0.00124038	0.219151	0.00349619	0.0472023
	+/+	0.0309268	0.230047	0.0221738	0.135231	0.0463914	0.288172	0.0633725	0.381565
	+/+	0.0301855	0.111878	0.0180107	0.109576	0.0518325	0.195467	0.0459115	0.222982
	+/+	0.0452794	0.14161	0.0349152	0.168404	0.0390103	0.274523	0.0547879	0.297302
	+/+	0.0363824	0.0981377	0.0141749	0.0834272	0.0412879	0.310437	0.0360604	0.339636
	+/Difdel	0.00094657	0.01468	0.00608722	0.0266448	0.00499604	0.020193	0.00160858	0.0170983
	+/Difdel	0.00699238	0.00999207	0.00288943	0.00647906	0.00282017	0.0457527	0.018136	0.042837
	+/Difdel	0.00098677	0.0314674	0.0136023	0.0493776	0.0306069	0.194791	0.0160087	0.0435857
	+/Difdel	0.0365243	0.0240303	0.00706546	0.030501	0.0468762	0.0544094	0.0460709	0.0421011
	+/Reldel	0.0122591	0.0516531	0.0073655	0.0780207	0.0176401	0.262429	0.027489	0.0476956
	+/Reldel	0.00252413	0.0102375	0.00152709	0.00485942	0.033843	0.0686308	0.0125602	0.0847878
	+/Reldel	0.0210505	0.0529216	0.00269593	0.0153034	0.0277763	0.100481	0.0194377	0.0893121
	+/Reldel	0.0152505	0.0171577	0.00252413	0.013139	0.0380753	0.262429	0.0227972	0.471392
	+/Difdel;+/Reldel	0.00346003	0.0507658	0.00524442	0.0435857	0.0101316	0.123707	0.0139364	0.212421
	+/Difdel;+/Reldel	0.0137445	0.0788361	0.00590028	0.110338	0.0132304	0.178624	0.0168046	0.0785633
	+/Difdel;+/Reldel	0.00885066	0.0850821	0.00677765	0.060371	0.00961832	0.0922057	0.00113744	0.00615084
	+/Difdel;+/Reldel	0.0140753	0.0855907	0.00201236	0.0230771	0.0217306	0.0610395	0.0293674	0.105999

## Sheet: AttD
	Individual sample values for each line for each condition (n=3/4)
	AttD	Uninjured	Injured	Uninjured	Injured	Uninjured	Injured	Uninjured	Injured
		Water		CMYD		Water		CMYD
		Young				Old
	+/+	0.000118322	0.000785011	0.000444663	0.000186311	0.00198039	0.178624	0.00071986	0.00062019
	+/+	0.000709948	0.000930311	0.000191549	0.000269954	0.00190631	0.0138882	0.00071489	0.00192624
	+/+	0.000264398	0.00412898	0.000202471	0.000452436	0.00562083	0.00191957	0.00160301	0.00494436
	+/Difdel	0.000215504	0.00117755	7.6988e-05	0.00106127	0.0040679	0.00109489	0.00036877	0.00489322
	+/Difdel	0.000212537	0.000309681	4.5461e-05	0.000473286	0.000244988	0.00253289	0.00079873	0.00176637
	+/Difdel	8.9671e-05	0.00189972	0.000111552	0.000176261	0.000190226	0.00322832	0.00073754	0.00148019
	+/Difdel	0.0001477	0.00132941	0.00010964	0.00066586	0.00142977	0.0791098	0.00025986	0.00065102
	+/+	4.14e-05	0.000563616	8.4834e-05	0.000160127	0.00262221	0.111491	0.00042068	0.00305418
	+/+	0.000285346	0.000493384	0.000126375	6.9868e-05	0.00144973	0.0761506	0.00014466	0.00806002
	+/+	0.000516122	0.00161977	9.2192e-05	0.000354974	0.00123181	0.110721	0.00075565	0.00145476
	+/Reldel	0.000144665	0.000509016	0.000841354	0.000255392	0.000536178	0.121582	0.00055125	0.0051365
	+/Reldel	0.000116289	0.000290334	6.407e-05	0.000324386	0.000187607	0.00741673	0.0007026	0.00088318
	+/Reldel	0.000847206	6.61e-05	0.000313336	0.000760903	0.00129754	0.0440413	0.00054574	0.00209331
	+/Reldel	1.67e-05	0.00067398	0.00018438	0.00037914	0.00138586	0.0252075	6.189e-05	0.00024755
	+/+	1.945e-05	0.00012858	4.453e-05	0.0001171	0.0209777	0.0937524	0.00119398	0.00266805
	+/+	8.783e-05	0.00086501	0.00024755	0.00016389	0.00451831	0.127185	0.00097656	0.00336541
	+/+	0.00020177	0.00057069	2.219e-05	0.00026532	0.0164588	0.12896	0.00041777	0.00210787
	+/+	0.000816775	0.00208272	0.00030415	0.00102152	0.0228933	0.121529	0.00057131	0.00167045
	+/Difdel;+/Reldel	0.000514336	1.7407e-05	3.8897e-05	1.1807e-05	0.000176873	0.0112028	1.464e-05	0.00230663
	+/Difdel;+/Reldel	7.447e-06	8.5721e-05	9.624e-06	1.5742e-05	0.000122494	0.00789415	0.00032326	3.903e-05
	+/Difdel;+/Reldel	0.000198992	1.0314e-05	4.6417e-05	2.9683e-05	0.00053804	0.0153566	7.5e-07	0.00027754
	+/Difdel;+/Reldel	8.77e-06	0.00723897	8.77e-06	1.55e-05	0.00124038	0.219151	0.000398833	0.00863852
	+/+	0.00022858	0.0006624	0.00011272	0.00018059	0.0463914	0.288172	0.00042068	0.00076886
	+/+	0.00022858	0.00047165	6.891e-05	0.00068339	0.0518325	0.195467	0.00032326	0.00168271
	+/+	0.00023097	0.00095316	0.00012165	0.00107982	0.0390103	0.274523	0.00040776	0.00061378
	+/+	0.000567115	0.00227992	0.000989005	0.00370668	0.0412879	0.310437	0.000911395	0.00436562
	+/Difdel	2.66e-06	6.62e-06	1.505e-05	4.316e-05	0.00499604	0.020193	7.17e-06	0.00010701
	+/Difdel	0.00011233	2.64e-06	3.23e-06	1.375e-05	0.00282017	0.0457527	0.00030371	0.00036495
	+/Difdel	3.579e-05	3.81e-05	3.705e-05	3.215e-05	0.0306069	0.194791	0.00027089	0.00047329
	+/Difdel	0.00018502	0.00012258	3.68e-05	0.00377319	0.0468762	0.0544094	0.00053991	0.00153239
	+/Reldel	7.5e-06	0.00012377	2.584e-05	4.805e-05	0.0176401	0.262429	0.00033699	0.00068576
	+/Reldel	5.663e-05	6.385e-05	3.917e-05	9.69e-06	0.033843	0.0686308	0.00023995	0.00057267
	+/Reldel	0.00015667	0.00013829	6.819e-05	5.539e-05	0.0277763	0.100481	5.369e-05	0.0001277
	+/Reldel	0.00012207	0.00015029	4.169e-05	0.00018502	0.0380753	0.262429	0.00060954	0.00174205
	+/Difdel;+/Reldel	0.001011	0.00241293	0.00042507	0.00141009	0.0101316	0.123707	0.00135734	0.00689612
	+/Difdel;+/Reldel	3.148e-05	0.00109489	0.00011469	0.00073754	0.0132304	0.178624	0.00081269	0.00128412
	+/Difdel;+/Reldel	0.00039937	0.00017444	0.00037392	0.00144973	0.00961832	0.0922057	0.00040214	6.474e-05
	+/Difdel;+/Reldel	9.5595e-05	0.000175465	3.4025e-05	0.000414455	0.0217306	0.0610395	0.00093206	0.00403158

## Sheet: CecC
	Individual sample values for each line for each condition (n=3/4)
	CecC	Uninjured	Injured	Uninjured	Injured	Uninjured	Injured	Uninjured	Injured
		Water		CMYD		Water		CMYD
		Young				Old
	+/+	0.00194129	0.000578659	0.000267162	0.00393342	0.000200376	0.0915054	0.00427458	0.333325
	+/+	0.000832651	0.00728932	0.000244141	0.00216713	0.000993633	0.0179484	0.00150607	0.0593339
	+/+	0.000773238	0.00978644	0.000103005	0.00568342	0.00110633	0.00610836	0.00176025	0.173139
	+/Difdel	0.000216252	0.00682479	0.000244141	0.00740389	0.00171687	0.0243489	0.00594132	0.10083
	+/Difdel	0.000100885	0.0134617	0.000222332	0.00854917	0.000272775	0.0133224	0.00161976	0.049721
	+/Difdel	0.000973184	0.00590028	0.000117098	0.00220501	0.00172403	0.01418	0.00135734	0.0256482
	+/Difdel	0.00344806	0.058924	0.00070749	0.060058	0.0178244	0.0960547	0.00909948	0.111491
	+/+	0.000385762	0.0075307	0.000259856	0.00562083	0.00103942	0.0130031	0.0153566	0.014082
	+/+	0.00143473	0.00721392	0.000532474	0.0681567	0.000598442	0.00496153	0.0391458	0.430773
	+/+	0.000967758	0.00431926	0.00232267	0.0121835	0.00152709	0.0937524	0.00632377	0.0549781
	+/Reldel	0.000127254	0.000804288	0.00221266	0.015932	2.0844e-05	0.000263483	0.0289559	0.400535
	+/Reldel	0.000175651	0.00271468	0.000414885	0.0129857	8.037e-06	0.000243296	0.00396078	0.065488
	+/Reldel	0.000763545	0.00301213	0.000943297	0.0112245	1.7589e-05	0.0010911	0.048044	0.0740683
	+/Reldel	0.00022003	0.0220971	0.00080708	0.0104526	0.001011	0.061002	0.00026995	0.0209051
	+/+	0.00484261	0.0155709	0.00310756	0.0357726	0.00999207	0.073812	0.00501338	0.072293
	+/+	0.00072738	0.00762525	0.00069534	0.00677765	0.00202902	0.047039	0.00965171	0.0102375
	+/+	0.00464534	0.0165159	0.00094986	0.00480916	0.0113592	0.176777	0.00544822	0.041092
	+/+	0.00148004	0.0752852	0.00213855	0.018911	0.0101384	0.0618075	0.00588314	0.193015
	+/Difdel;+/Reldel	0.00018311	1.2965e-05	3.4453e-05	0.000223878	0.000145671	0.0147822	2.857e-05	0.0106722
	+/Difdel;+/Reldel	6.46e-06	0.00254168	2.7888e-05	0.000763545	0.000271831	0.00677765	0.00040917	0.00030583
	+/Difdel;+/Reldel	0.00183501	0.00150607	0.000103721	0.000983355	0.000172036	0.0137445	1.24e-06	0.00482585
	+/Difdel;+/Reldel	0.00029134	0.0505901	0.00062885	0.0791098	0.00164238	0.0314253	0.00350833	0.192776
	+/+	0.00298336	0.00480916	0.00323953	0.00575886	0.00146488	0.0332616	0.00124469	0.0153034
	+/+	0.00176025	0.004534	0.00131111	0.00955188	0.00363205	0.0138882	0.00123609	0.198461
	+/+	0.00171806	0.00728932	0.00501338	0.0108964	0.00143473	0.0225614	0.00102511	0.0140333
	+/+	0.00257624	0.0640692	0.00260772	0.0376147	0.0110811	0.205647	0.0107525	0.126078
	+/Difdel	2.948e-05	0.00057466	0.00035621	0.00078229	0.00068103	0.00389274	0.00018957	0.0045687
	+/Difdel	0.00141009	0.00105029	7.06e-05	0.00192624	0.00019288	0.0163451	0.0012577	0.00975258
	+/Difdel	0.00017626	0.0016538	0.00274306	0.0128241	0.00171806	0.152301	0.00386585	0.00988872
	+/Difdel	0.00156459	0.0131481	0.00273357	0.0366511	0.00684848	0.0902456	0.0100965	0.0658351
	+/Reldel	0.00124636	0.0106353	0.00135734	0.0295643	0.00421574	0.158769	0.00341239	0.0316862
	+/Reldel	0.0007662	0.00124038	0.00028142	0.00067165	0.00277173	0.00875911	3.77e-05	0.0170983
	+/Reldel	0.00188007	0.0110103	0.001011	0.00289946	0.00600342	0.0710511	0.00358205	0.058517
	+/Reldel	0.00148533	0.00363205	0.0002342	0.00280069	0.0135084	0.0622838	0.00264045	0.076415
	+/Difdel;+/Reldel	0.000312918	0.0268302	0.00072487	0.00542937	0.0056993	0.106949	0.00961832	0.100134
	+/Difdel;+/Reldel	3.148e-05	0.00109489	0.00089551	0.0115177	0.00105759	0.00364466	0.00081269	0.00128412
	+/Difdel;+/Reldel	0.00262221	0.0360215	0.00146488	0.0253829	0.00096982	0.0561722	0.00227487	0.0409498
	+/Difdel;+/Reldel	0.00094516	0.00556721	0.000913815	0.0407319	0.00753659	0.0382627	0.00769577	0.156155

## Sheet: Def
	Individual sample values for each line for each condition (n=3/4)
	Def	Uninjured	Injured	Uninjured	Injured	Uninjured	Injured	Uninjured	Injured
		Water		CMYD		Water		CMYD
		Young				Old
	+/+	0.0693481	0.146604	0.0871715	0.0880825	0.0307131	0.0667541	0.0672184	0.0973956
	+/+	0.118668	0.0631532	0.0928149	0.0571145	0.0130031	0.0743254	0.0402463	0.0997873
	+/+	0.0103665	0.162105	0.0520951	0.105477	0.0215343	0.025471	0.0717937	0.0777507
	+/Difdel	0.0143779	0.0561333	0.0967228	0.0272992	0.0345541	0.00461325	0.0297699	0.0656073
	+/Difdel	0.0774817	0.0358968	0.0679209	0.0224833	0.02836	0.0292585	0.0390103	0.0310341
	+/Difdel	0.0236831	0.00938778	0.0255594	0.00885066	0.029977	0.0306069	0.0502407	0.0354026
	+/Difdel	0.0193704	0.0686308	0.0505901	0.0415934	0.0217929	0.0455944	0.02836	0.0118826
	+/+	0.065695	0.0356983	0.100481	0.02836	0.00803214	0.0253829	0.0555527	0.0571145
	+/+	0.0107837	0.0094859	0.0397768	0.0316862	0.0147822	0.0155709	0.0416656	0.0844944
	+/+	0.0557455	0.0120068	0.0266329	0.0987552	0.0231586	0.0334929	0.0292585	0.0579117
	+/Reldel	0.0306069	0.0607909	0.107693	0.0401071	0.0236011	0.0142786	0.0865693	0.0703162
	+/Reldel	0.0228763	0.0127355	0.0534747	0.0280666	0.0341967	0.0387409	0.00276214	0.150726
	+/Reldel	0.0124734	0.00535462	0.136313	0.120324	0.0164018	0.00291963	0.0763394	0.0268209
	+/Reldel	0.0157337	0.0104888	0.0281641	0.0164018	0.00610836	0.00919458	0.0110103	0.00754638
	+/+	0.0231957	0.0142292	0.100481	0.0211969	0.0132763	0.0145282	0.017337	0.0130031
	+/+	0.0938778	0.0126475	0.0214928	0.0121323	0.0100616	0.0376815	0.0142786	0.0134151
	+/+	0.0105253	0.0269233	0.0928149	0.0284584	0.0185171	0.0190377	0.0626475	0.0154099
	+/+	0.0262785	0.0379328	0.019401	0.0455952	0.021159	0.0213216	0.048357	0.0136384
	+/Difdel;+/Reldel	0.0802141	0.0072641	0.0257921	0.034151	0.0115177	0.0844944	0.0291573	0.10118
	+/Difdel;+/Reldel	0.0518325	0.306721	0.188809	0.0334482	0.00571908	0.103306	0.0253829	0.0620683
	+/Difdel;+/Reldel	0.066293	0.0151452	0.020166	0.0319746	0.0103804	0.0493776	0.0124734	0.0970586
	+/Difdel;+/Reldel	0.0128241	0.0136496	0.0208328	0.0432847	0.0120068	0.0934281	0.0139364	0.0475306
	+/+	0.0153566	0.0204041	0.049549	0.0248605	0.0179484	0.0197774	0.089915	0.0408081
	+/+	0.0164018	0.0443476	0.0118826	0.0185171	0.024097	0.0167465	0.0209777	0.0140333
	+/+	0.0286564	0.0505901	0.0153566	0.0142786	0.0189062	0.0158431	0.0207607	0.0301855
	+/+	0.0571463	0.161974	0.111721	0.185532	0.027777	0.0309314	0.0362876	0.142214
	+/Difdel	0.00120646	0.00046034	0.0178483	0.00070017	0.0055125	0.00099708	0.0199841	0.00128858
	+/Difdel	0.0105029	0.00094986	0.099363	0.00079047	0.00368275	0.00108356	0.00882003	0.00167108
	+/Difdel	0.00302259	0.00374713	0.00431926	0.00054744	0.00721392	0.0172173	0.0170392	0.0101667
	+/Difdel	0.00922651	0.0080099	0.00199416	0.0115577	0.0132679	0.0357726	0.00958504	0.019709
	+/Reldel	0.00424506	0.00246363	0.00552427	0.00237971	0.00499604	0.00560139	0.00475942	0.00734002
	+/Reldel	0.0006624	0.00257716	0.0105029	0.0116381	0.00278135	0.00670754	0.0093553	0.0158431
	+/Reldel	0.00467765	0.00501338	0.00137629	0.00401607	0.00387927	0.00641204	0.0073655	0.0111254
	+/Reldel	0.00773169	0.00630189	0.030861	0.00390625	0.0132679	0.00316188	0.00170029	0.00773169
	+/Difdel;+/Reldel	0.0219445	0.017579	0.0909948	0.0438889	0.0146292	0.0118006	0.0101667	0.0159533
	+/Difdel;+/Reldel	0.00925854	0.00909948	0.00592077	0.0246888	0.00596195	0.0242212	0.00869861	0.0486978
	+/Difdel;+/Reldel	0.0107464	0.0128686	0.0757258	0.0498936	0.00224355	0.0069489	0.00386585	0.00567958
	+/Difdel;+/Reldel	0.00642991	0.00918906	0.0108295	0.00619815	0.0146292	0.0118826	0.0130196	0.0132759

## Sheet: DiptB
	Individual sample values for each line for each condition (n=3/4)
	DiptB	Uninjured	Injured	Uninjured	Injured	Uninjured	Injured	Uninjured	Injured
		Water		CMYD		Water		CMYD
		Young				Old
	+/+	0.00350833	0.0149366	0.00411469	0.0874741	0.00372124	0.891929	0.209497	1.04247
	+/+	0.00854917	0.0422472	0.00822938	0.0320174	0.00632377	0.174948	0.0292585	0.278355
	+/+	0.00621513	0.400535	0.0113446	0.0634722	0.0275845	0.0255594	0.0516531	1.38511
	+/Difdel	0.000835542	0.00134797	0.00475942	0.0396922	0.0366511	0.0328036	0.0405262	0.61132
	+/Difdel	0.00137153	0.699793	0.00529924	0.0695889	0.00255051	0.0607909	0.0174576	0.213159
	+/Difdel	0.00484261	0.335643	0.002022	0.0197774	0.00775854	0.0502407	0.0157337	0.210224
	+/Difdel	0.0705603	0.547147	0.0130598	0.436729	0.166662	0.837987	0.080772	0.510506
	+/+	0.00221266	0.0229876	0.00647906	0.0431349	0.0237653	0.803851	0.091823	0.96929
	+/+	0.0154634	0.0203335	0.0289559	0.17374	0.00250669	0.194117	0.103306	1.46409
	+/+	0.00377319	0.0347944	0.0268517	0.292976	0.00803214	0.650671	0.106211	0.734584
	+/Reldel	0.009068	0.0473661	0.00982042	0.149167	0.00410046	0.692555	0.271684	0.0979313
	+/Reldel	0.0166885	0.0136024	0.000841354	0.377618	0.0017725	0.0408081	0.0618535	0.195884
	+/Reldel	0.00433426	0.129408	0.00286947	1.87254	0.0118826	0.234068	0.0164645	0.568408
	+/Reldel	0.00594132	0.348686	0.0141402	0.146254	0.0235195	0.5	0.00882003	0.297302
	+/+	0.0251203	0.114626	0.0165159	0.377618	0.327598	0.447513	0.122853	0.288172
	+/+	0.0169215	0.0676859	0.0113592	0.0490365	0.0529216	0.594604	0.108819	0.332171
	+/+	0.131215	0.283221	0.0124734	0.0947323	0.244008	0.68302	0.0473661	0.204476
	+/+	0.0225878	0.476141	0.08011	0.142105	0.136672	0.645873	0.10307	0.448654
	+/Difdel;+/Reldel	0.00150085	0.0777507	0.000340986	0.00391981	0.00136678	0.0905589	0.00102867	0.00240458
	+/Difdel;+/Reldel	0.000186958	0.00942037	0.000745244	0.0301855	0.00385247	0.0123873	0.00236327	0.015625
	+/Difdel;+/Reldel	0.000425074	0.0268302	0.0010075	0.00621513	0.00522628	0.0173972	0.00215216	0.0799366
	+/Difdel;+/Reldel	0.0143779	0.572362	0.0714091	0.352514	0.0237653	0.662044	0.0142786	0.399149
	+/+	0.0324644	0.136313	0.103306	0.223756	0.148027	0.834904	0.325771	0.0813339
	+/+	0.0301855	0.107693	0.104025	0.162668	0.0443476	0.884494	0.0527385	0.138216
	+/+	0.0937524	0.104386	0.114229	0.17374	0.366511	0.153893	0.0440413	0.139661
	+/+	0.0381711	0.520471	0.0659139	0.363438	0.239816	0.39237	0.255306	0.365085
	+/Difdel	0.00199416	0.0504151	0.0440413	0.0772137	0.00654677	0.0579117	0.0246363	0.0179484
	+/Difdel	0.0311419	0.0251203	0.00158094	0.00428943	0.00723897	0.107693	0.033843	0.145592
	+/Difdel	0.00482585	0.029462	0.0438889	0.164938	0.156041	0.643941	0.144779	0.0555527
	+/Difdel	0.0463914	0.139758	0.0871715	0.0947323	0.356013	0.436786	0.0934281	0.252613
	+/Reldel	0.0667541	0.279322	0.0317962	0.424843	0.0681567	0.714497	0.11908	0.0827556
	+/Reldel	0.0118006	0.0191701	0.00097656	0.00126206	0.152301	0.143587	0.00012464	0.00051078
	+/Reldel	0.12896	0.196827	0.0123017	0.0698305	0.157672	0.288172	0.0210505	0.181747
	+/Reldel	0.121582	0.073812	0.0325771	0.109576	0.221442	0.435275	0.15283	0.524858
	+/Difdel;+/Reldel	0.150205	0.316329	0.0730486	0.050698	0.164368	0.657471	0.075363	0.550953
	+/Difdel;+/Reldel	0.154427	0.292194	0.106211	0.373712	0.265172	0.411796	0.0329877	0.771105
	+/Difdel;+/Reldel	0.0426888	0.319746	0.0563282	0.191445	0.072293	0.545632	0.0248605	0.806642
	+/Difdel;+/Reldel	0.101425	0.355687	0.0168171	0.175813	0.029525	0.445805	0.105755	0.498863

## Sheet: Dro
	Individual sample values for each line for each condition (n=3/4)
	Dro	Uninjured	Injured	Uninjured	Injured	Uninjured	Injured	Uninjured	Injured
		Water		CMYD		Water		CMYD
		Young				Old
	+/+	0.000205297	0.000463546	0.000125502	0.000564789	0.00372124	0.891929	0.000152913	0.0078125
	+/+	0.000734984	0.000409173	0.000190226	0.000220796	0.00632377	0.174948	0.000292353	0.00207166
	+/+	0.000465155	0.000927092	0.000214509	0.00048868	0.0275845	0.0255594	0.000690534	0.00105029
	+/Difdel	7.6192e-05	0.0021822	2.7314e-05	6.2534e-05	0.0366511	0.0328036	0.000570692	0.000290334
	+/Difdel	0.00012039	8.8498e-05	9.7449e-05	9.9842e-05	0.00255051	0.0607909	4.6578e-05	0.00085606
	+/Difdel	0.000406347	0.000576657	0.000196253	0.000257168	0.00775854	0.0502407	0.000116693	0.000258061
	+/Difdel	0.00062234	0.00383914	9.772e-05	0.00110941	0.166662	0.837987	0.00031881	0.00428943
	+/+	0.000322145	0.00011726	0.000118199	0.000920688	0.0237653	0.803851	0.000351302	0.00619363
	+/+	0.000364953	0.000760903	0.000396608	0.000993633	0.00250669	0.194117	0.0005055	0.0100616
	+/+	0.00149566	0.00462927	0.00022943	0.00226101	0.00803214	0.650671	0.000233385	0.0078125
	+/Reldel	0.000134045	0.00193292	8.0258e-05	0.000697751	0.00410046	0.692555	0.000523327	0.00285954
	+/Reldel	0.000191293	0.000874048	5.3504e-05	0.00108356	0.0017725	0.0408081	0.000217756	0.00127525
	+/Reldel	0.000935159	0.00209331	7.109e-05	0.00418662	0.0118826	0.234068	0.000396608	0.00965171
	+/Reldel	9.984e-05	0.00373416	9.69135e-05	0.000745335	0.0235195	0.5	0.0001059	0.00207885
	+/+	7.284e-05	0.00030266	8.367e-05	0.00091433	0.327598	0.447513	0.00054744	0.00186708
	+/+	0.00015451	0.00109869	8.998e-05	0.00072991	0.0529216	0.594604	0.00063984	0.00234695
	+/+	0.00016219	0.00031552	8.138e-05	0.00053618	0.244008	0.68302	0.000151129	0.00343613
	+/+	0.00072	0.00337164	0.00038046	0.00163837	0.136672	0.645873	0.00076196	0.00537678
	+/Difdel;+/Reldel	1.938e-05	0.0014199	0.000196934	0.000164457	0.00136678	0.0905589	9.04e-06	0.00112958
	+/Difdel;+/Reldel	3.248e-05	0.00026902	0.000121227	0.00159746	0.00385247	0.0123873	6.9e-06	0.00012207
	+/Difdel;+/Reldel	1.591e-05	0.000853099	5.7344e-05	0.000124635	0.00522628	0.0173972	2.121e-05	0.00210057
	+/Difdel;+/Reldel	1.905e-05	0.00238797	7.8e-05	0.00053618	0.0237653	0.662044	0.000187325	0.0200535
	+/+	0.00095986	0.00037914	0.00021476	0.00029337	0.148027	0.834904	0.0019899	0.00123609
	+/+	0.00023829	0.00014873	0.00017626	0.00176637	0.0443476	0.884494	0.00048659	0.00016733
	+/+	0.00097656	0.00025986	0.00025188	0.00028634	0.366511	0.153893	0.00037521	0.00055509
	+/+	0.0007553	0.00210432	0.000504235	0.00325181	0.239816	0.39237	0.00089046	0.00452357
	+/Difdel	8.166e-05	0.00104665	3.062e-05	0.00051612	0.00654677	0.0579117	0.0004097	0.00033006
	+/Difdel	0.00032551	0.0010075	0.00023177	0.00051612	0.00723897	0.107693	2.321e-05	0.00056284
	+/Difdel	1.439e-05	0.00046839	0.00013358	0.00051612	0.156041	0.643941	0.00042214	0.00263132
	+/Difdel	0.00041633	0.00026094	0.00013686	0.00111017	0.356013	0.436786	0.00064206	0.00141009
	+/Reldel	8.251e-05	0.00112178	8.783e-05	0.00010888	0.0681567	0.714497	0.00038576	0.00433426
	+/Reldel	0.00012993	0.00028733	0.00015029	0.00024245	0.152301	0.143587	0.00094986	0.00033583
	+/Reldel	0.00030371	0.00080988	4.301e-05	0.00024245	0.157672	0.288172	0.00066701	0.00208607
	+/Reldel	0.00070017	0.000828943	3.971e-05	0.000217	0.221442	0.435275	0.000101416	0.002267
	+/Difdel;+/Reldel	0.00029337	0.00033006	0.00011155	0.00158094	0.164368	0.657471	0.00042952	0.00069775
	+/Difdel;+/Reldel	0.00029746	0.00044006	0.00018122	0.00167108	0.265172	0.411796	0.00021625	0.00182233
	+/Difdel;+/Reldel	0.00016446	8.936e-05	0.00011155	0.0017725	0.072293	0.545632	7.462e-05	0.00097386
	+/Difdel;+/Reldel	4.514e-05	0.000444164	3.219e-05	0.000206435	0.029525	0.445805	0.00016859	0.000797815

## Sheet: Drs
	Individual sample values for each line for each condition (n=3/4)
	Drs	Uninjured	Injured	Uninjured	Injured	Uninjured	Injured	Uninjured	Injured
		Water		CMYD		Water		CMYD
		Young				Old
	+/+	0.45219	0.545254	0.192776	0.820742	0.0710511	0.776469	0.129857	0.126745
	+/+	0.200267	0.339151	0.219151	0.439825	0.0810525	0.817902	0.17254	0.404721
	+/+	0.225313	0.737135	0.239816	0.479632	0.195763	0.0960547	0.105112	0.5
	+/Difdel	0.138216	0.417544	0.237336	0.389582	0.245705	0.0563282	0.0905589	0.222211
	+/Difdel	0.250868	0.776469	0.294227	0.335643	0.0340329	0.274523	0.218393	0.124137
	+/Difdel	0.191445	0.222211	0.202361	0.210224	0.0367292	0.628507	0.105112	0.107693
	+/Difdel	0.190122	0.426317	0.101532	0.270275	0.257028	0.41466	0.199575	0.190122
	+/+	0.10118	0.321302	0.150205	0.124568	0.0436114	0.369847	0.450625	0.602904
	+/+	0.0880825	0.210954	0.468136	0.474671	0.0788361	0.219912	1.03886	0.949342
	+/+	0.106579	0.852635	0.389582	0.817902	0.232451	0.78187	0.416099	0.572362
	+/Reldel	0.193446	0.5	0.17983	0.68302	0.230846	0.354781	0.986233	1.6529
	+/Reldel	0.182378	0.311003	0.203768	0.864537	0.148651	0.232451	0.132127	1.48452
	+/Reldel	0.246558	0.0847878	0.426317	2.22684	0.144586	0.0674518	0.917322	0.449066
	+/Reldel	0.17254	0.320856	0.184923	0.209497	0.0905589	0.232451	0.07966	0.148651
	+/+	0.111105	0.189465	0.144586	0.784584	0.203063	0.328736	0.181747	0.160985
	+/+	0.198884	0.126306	0.20733	0.205898	0.184666	0.371131	0.230846	0.257028
	+/+	0.216134	0.204492	0.102593	0.203063	0.232451	0.356013	0.131444	0.189465
	+/+	0.126821	0.537747	0.0616291	0.149403	0.108819	0.372841	0.183011	0.367974
	+/Difdel;+/Reldel	0.0878952	0.00412898	0.0437371	0.0253829	0.0200535	0.0105618	0.0118415	0.171943
	+/Difdel;+/Reldel	0.0234694	0.0379436	0.0125602	0.0118826	0.0126914	0.00398833	0.219912	0.0196408
	+/Difdel;+/Reldel	0.25437	0.00814426	0.0250334	0.00699238	0.0887821	0.023357	0.0160643	0.281265
	+/Difdel;+/Reldel	0.0987552	0.622006	0.127627	0.50698	0.189465	0.82645	0.157672	0.430773
	+/+	0.182378	0.316439	0.104386	0.298334	0.30566	0.574349	0.135211	0.380245
	+/+	0.144629	0.494828	0.103665	0.296812	0.132701	0.369886	0.234881	0.396416
	+/+	0.191445	0.251306	0.198315	1.18921	0.622006	1.74715	0.369847	0.719467
	+/+	0.0859714	1.40444	0.329877	0.216885	0.0902456	0.392292	0.159873	0.173139
	+/Difdel	0.103306	0.238986	0.0957224	0.308855	0.191445	0.250868	0.231647	0.266093
	+/Difdel	0.0883884	0.147113	0.125869	0.181118	0.198196	0.143587	0.252613	0.0788361
	+/Difdel	0.132127	0.269807	0.133046	0.385553	0.252613	0.351111	0.162668	0.163799
	+/Difdel	0.136787	0.230206	0.0679209	0.138216	0.336808	0.580352	0.227667	0.325335
	+/Reldel	0.104025	0.384219	0.0459115	0.256139	0.0686308	0.537747	0.143587	0.158769
	+/Reldel	0.0774817	0.17254	0.124137	0.0640348	0.0601621	0.146097	0.00265882	0.755236
	+/Reldel	0.10083	0.205185	0.108067	0.145088	0.260616	0.223756	0.198196	0.226095
	+/Reldel	0.129408	0.194117	0.0686308	0.152301	0.132586	0.461691	0.0462309	0.435577
	+/Difdel;+/Reldel	0.12807	0.364755	0.099098	0.584389	0.195467	0.442884	0.138696	0.256139
	+/Difdel;+/Reldel	0.128514	0.196146	0.122192	0.346277	0.118257	0.717972	0.124568	0.371131
	+/Difdel;+/Reldel	0.130308	0.216134	0.0902456	0.233837	0.0950612	0.315563	0.0987552	0.331022
	+/Difdel;+/Reldel	0.207327	0.43796	0.117848	0.488016	0.396158	0.45694	0.213227	0.399919

## Sheet: Mtk
	Individual sample values for each line for each condition (n=3/4)
	Mtk	Uninjured	Injured	Uninjured	Injured	Uninjured	Injured	Uninjured	Injured
		Water		CMYD		Water		CMYD
		Young				Old
	+/+	0.0260062	0.049721	0.0762525	0.098413	0.0177628	1.25701	0.104025	1.23114
	+/+	0.0142292	0.0880825	0.0118826	0.14181	0.0240137	0.285587	0.302238	0.403321
	+/+	0.00882003	0.333325	0.060717	0.429275	0.0328036	0.0319066	0.276947	1.30134
	+/Difdel	0.0109343	0.22688	0.010489	0.496546	0.0911888	0.373712	0.192776	1.12896
	+/Difdel	0.00482585	0.600818	0.030501	0.203063	0.0259162	0.267943	0.087171	0.429283
	+/Difdel	0.0462309	0.216134	0.005699	0.065154	0.0761506	0.149685	0.05059	0.399149
	+/Difdel	0.0256482	0.972655	0.0278247	0.498191	0.0967228	3.3058	0.0769465	0.685391
	+/+	0.00866851	0.350382	0.0128671	0.630996	0.0544094	1.06807	0.257921	1.86607
	+/+	0.0490365	0.0970586	0.102593	1.12117	0.0151242	0.528509	0.828458	1.36359
	+/+	0.0253829	0.552865	0.018841	2.57576	0.0309268	0.562529	0.779244	1.30586
	+/Reldel	0.0358968	0.124568	0.038473	0.662044	0.0144278	0.702222	0.198884	0.775717
	+/Reldel	0.0405262	0.0727958	0.003228	1.99308	0.00548611	0.127185	0.184284	0.49163
	+/Reldel	0.0103804	0.190782	0.009585	0.926588	0.0200535	0.380245	0.10588	0.281265
	+/Reldel	0.0211236	0.952638	0.036888	0.388234	0.0544094	1.29684	0.0138401	0.50698
	+/+	0.0681567	0.342696	0.0321286	0.657471	0.429283	0.556711	0.184923	0.372419
	+/+	0.0691082	0.23411	0.0172173	0.118668	0.0500669	0.576343	0.196146	0.343612
	+/+	0.0924498	1.31494	0.0449667	0.196827	0.430773	0.939523	0.146112	2.03496
	+/+	0.0211236	0.262429	0.150995	0.578995	0.284957	0.666408	0.608067	0.604997
	+/Difdel;+/Reldel	0.00958504	0.121161	0.000437024	0.019915	0.00121485	0.274523	0.00068576	0.00427458
	+/Difdel;+/Reldel	0.00173602	0.116629	0.00195312	0.0502407	0.0026866	0.261521	0.002022	0.0136496
	+/Difdel;+/Reldel	0.0030861	0.265172	0.00409553	0.0758872	0.00504825	0.151774	0.00112958	0.0224833
	+/Difdel;+/Reldel	0.0559391	0.861546	0.0193034	0.0735531	0.058517	0.882703	0.0644802	0.770219
	+/+	0.111105	0.65293	0.199575	0.855595	0.0844944	0.622006	0.103665	0.49263
	+/+	0.125869	2.5905	0.167822	1.1487	0.230846	0.673617	0.152178	0.823591
	+/+	0.167241	2.21914	0.227667	2.77984	0.170164	0.702222	0.716978	3.22657
	+/+	0.363735	0.666649	0.400759	1.25753	0.678302	1.50004	0.268874	1.07549
	+/Difdel	0.03125	0.378929	0.0960547	0.468136	0.0520124	0.246558	0.00961832	0.0390103
	+/Difdel	0.0816162	0.125	0.0229558	0.138216	0.0134151	0.165511	0.0486978	0.105843
	+/Difdel	0.0257372	0.222982	0.148137	0.477973	0.187505	0.267016	0.098073	0.386891
	+/Difdel	0.274523	0.642158	0.204476	0.334482	0.0902456	0.0581128	0.122428	0.209497
	+/Reldel	0.150205	0.0532897	0.0780207	0.0870809	0.217638	0.368567	0.138696	0.363493
	+/Reldel	0.0555527	0.10083	0.024097	0.0751022	0.267943	0.286181	0.0402463	0.349896
	+/Reldel	0.0408081	0.156583	0.0383402	0.236269	0.110338	0.635075	0.184284	0.477973
	+/Reldel	0.0656073	0.287175	0.0730486	0.619854	0.196827	0.237336	0.194117	0.420448
	+/Difdel;+/Reldel	0.519908	0.382889	0.0544094	0.535643	0.0844602	0.28093	0.202035	0.349474
	+/Difdel;+/Reldel	0.575102	0.326465	0.127627	0.592109	0.0947323	0.584794	0.0953912	0.496546
	+/Difdel;+/Reldel	0.323707	0.426317	0.104748	0.570382	0.0856739	1.67597	0.173139	1.1607
	+/Difdel;+/Reldel	0.251724	0.583966	0.102863	0.88997	0.126306	0.0270168	0.0827556	0.675955

## Sheet: Mtkl
	Individual sample values for each line for each condition (n=3/4)
	Mtkl	Uninjured	Injured	Uninjured	Injured	Uninjured	Injured	Uninjured	Injured
		Water		CMYD		Water		CMYD
		Young				Old
	+/+	0.00291963	0.0782915	0.00729135	0.130308	0.0157223	0.70466	0.0896222	0.876606
	+/+	0.0210505	0.290176	0.114626	0.887778	0.0354026	0.210224	0.0301855	0.650671
	+/+	0.00704102	0.219151	0.213159	0.791823	0.15283	0.0465524	0.097717	1.18099
	+/Difdel	0.0110103	0.0960547	0.00955188	0.276433	0.0500669	0.261521	0.0347944	0.737135
	+/Difdel	0.00450268	1.1487	0.0419554	0.206613	0.0248605	0.150205	0.0241807	0.515842
	+/Difdel	0.0260062	0.17739	0.00360696	0.027489	0.0518325	0.163232	0.0169802	0.372419
	+/Difdel	0.180491	1.09051	0.087112	0.339739	0.0467651	0.155545	0.103823	0.389582
	+/+	0.0149885	0.30397	0.0319066	0.493116	0.0201231	0.541488	0.115824	0.395021
	+/+	0.0890031	0.111105	0.114626	1.21419	0.0485942	0.264255	0.0393654	1.16017
	+/+	0.0432847	2.19619	0.135435	1.38992	0.0819011	0.292194	0.127854	1.32409
	+/Reldel	0.0672184	0.127185	0.108442	1.38032	0.0334217	0.247414	0.0290176	1.89212
	+/Reldel	0.0235195	0.103306	0.0226397	0.709562	0.0875911	0.19751	0.0213899	1.48452
	+/Reldel	0.00713931	0.639493	0.0708052	0.982821	0.0152505	0.435275	0.0763394	0.604997
	+/Reldel	0.013697	0.48971	0.0178863	0.316439	0.0336092	0.739694	0.107527	0.186856
	+/+	0.313166	1.17691	0.213159	1.93187	0.0488669	0.450625	0.0649287	0.296273
	+/+	0.0545983	0.400535	0.041092	0.418994	0.0937524	0.430773	0.122004	0.413225
	+/+	0.456916	1.45902	0.235696	0.441352	0.0177013	2.02792	0.119211	0.277392
	+/+	0.209497	0.262429	0.0633927	0.309574	0.106895	0.303835	0.137452	0.150465
	+/Difdel;+/Reldel	0.00466147	0.00163669	0.00342424	0.111878	0.0680118	0.342696	0.0240137	0.891929
	+/Difdel;+/Reldel	0.00111017	0.0476956	0.0219445	0.14161	0.0139848	0.600818	0.0957224	0.15283
	+/Difdel;+/Reldel	0.0061722	0.0438889	0.0337259	0.358489	0.0604518	0.360982	0.0173602	1.23114
	+/Difdel;+/Reldel	0.0686308	0.194791	0.180491	0.203063	0.0595399	0.163232	0.120324	0.702222
	+/+	0.0280666	0.0401071	0.149167	0.194117	0.0317962	0.15416	0.0354026	0.666623
	+/+	0.0110485	0.0149366	0.0883884	0.165511	0.176401	0.123279	0.0227183	0.960547
	+/+	0.0278728	0.216885	0.119908	0.600818	0.0341967	0.244008	0.060371	0.128514
	+/+	0.0131676	0.0494521	0.0868038	0.141925	0.116166	0.332848	0.169309	0.0514744
	+/Difdel	0.0658351	0.238986	0.13046	1.13288	0.0358968	0.188156	0.0156792	0.040386
	+/Difdel	0.0426888	0.195467	0.0542212	0.125	0.0135553	0.147113	0.039418	0.0844944
	+/Difdel	0.0625	0.340329	0.164938	0.543367	0.140895	1.19748	0.112656	0.327598
	+/Difdel	0.0502407	0.119991	0.052193	0.144586	0.0434349	0.0563282	0.0651541	0.113047
	+/Reldel	0.220676	0.49141	0.0355255	0.737135	0.173319	1.18921	0.105112	0.275476
	+/Reldel	0.0248605	0.0518325	0.0249468	0.036906	0.0947323	0.195467	0.0258266	0.146097
	+/Reldel	0.128514	0.444421	0.0408081	0.15283	0.145533	0.259715	0.0351111	0.898132
	+/Reldel	0.0733022	0.0401071	0.0707507	0.185565	0.0406669	0.188613	0.033377	0.104748
	+/Difdel;+/Reldel	0.0334929	0.0785633	0.0893121	0.0523742	0.0235195	0.0683934	0.0733022	0.0899333
	+/Difdel;+/Reldel	0.145592	0.37501	0.238159	0.410371	0.128817	0.192109	0.141121	0.384219
	+/Difdel;+/Reldel	0.0842021	0.137738	0.0542212	0.213938	0.198884	0.483303	0.072293	0.0924617
	+/Difdel;+/Reldel	0.163516	0.844573	0.0391081	1.35191	0.0936859	0.358085	0.121182	0.529107
