# Supplementary material for: Genetic variation in innate immune gene expression influences mortality after traumatic brain injury in Drosophila
Source: G3 (Bethesda). 2026 Mar 13;16(5):jkag060. doi: 10.1093/g3journal/jkag060 (PMC13148387; doi:10.1093/g3journal/jkag060)
Supplement: jkag060_Supplementary_Data [file jkag060_supplementary_data.zip › Data_S4_G3-2026-406560.xlsx]

## Sheet: Mortatliy Dif Rel Water Young
	+/+	+/Difdel		+/+	+/Reldel		+/+	+/Difdel;+/Reldel		+/+	+/Difdel	+/Reldel	+/Difdel;+/Reldel
Average Mortality	11.36	7.753		15.9	10.5		16.11	7.766		16.38	14.4	14.16	14.38
	+/+	+/Difdel		+/+	+/Reldel		+/+	+/Difdel;+/Reldel		+/+	+/Difdel	+/Reldel	+/Difdel;+/Reldel
All Data	6.67	8.33		20.28	5.83		11.7	6.39		18.3	11.7	18.3	8.3
	5	1.67		11.94	4.17		20	8.06		15	13.3	15	15
	6.67	3.33		5.28	10.83		13.3	8.06		6.7	10	20	23.3
	6.67	5		15.28	2.5		21.7	4.72		18.3	10	16.7	13.3
	16.67	1.67		8.61	12.5		23.3	8.06		18.3	13.3	13.3	20
	5	10		10.28	7.5		21.7	4.72		20	20	18.3	18.3
	8.33	6.67		18.33	16.67		28.3	8.06		18.3	15	10	11.7
	10	8.33		6.67	11.67		15	4.72		18.3	20	11.7	20
	3.33	10		23.33	11.67		18.3	3.06		20	23.3	10	10
	8.33	5		13.33	8.33		8.3	11.39		11.7	10	10	18.33
	13.33	8.33		15	11.67		25	8.06		11.7	23.33	15	10
	16.67	3.33		25	8.33		13.3	5		11.7	16.67	8.3	8.33
	18.33	3.33		23.33	6.67		21.7	11.67		13.3	13.33	13.3	11.67
	8.33	11.67		20	16.67		15	1.67		11.7	15	10	13.33
	10	15		30	18.33		15	15		18.3	13.33	13.33	16.67
	20	15		16.67	20		13.33	16.67		20	10	8.33	15
	11.67	10		18.33	11.67		11.67	5		18.33	8.33	13.33	10
	11.67	5		16.67	13.33		8.33	8.33		15	13.33	11.67	11.67
	10	5		20	5		11.67	6.67		15	8.33	20	18.33
	15	5		6.67	6.67		8.33	10		20	20	10
	18.33	15		20			11.67			18.33	11.67	20
	20	10		15			16.67			21.67	23.33	23.33
		11.67		10			16.67			23.33	10	21.67
				11.67			13.33			20	11.67	8.33
							15			15	15	11.67
							13.33			15		18.33
							15			20		13.33
							16.67			11.67		13.33
							13.33			10		13.33
							26.67					15

## Sheet: Mortality Dif Rel CMYD Young
	+/+	+/Difdel		+/+	+/Reldel		+/+	+/Difdel;+/Reldel		+/+	+/Difdel	+/Reldel	+/Difdel;+/Reldel
Average Mortality	32.92	29.23		29.95	24.49		30.18	25.5		29.79	26.06	27.06	28.89
	+/+	+/Difdel		+/+	+/Reldel		+/+	+/Difdel;+/Reldel		+/+	+/Difdel	+/Reldel	+/Difdel;+/Reldel
All Data	43.33	31.67		25	28.33		30	31.56		26.7	20	20	10
	41.67	38.33		30	26.67		18.3	31.56		23.3	20	28.3	26.7
	25	30		43.33	36.67		16.7	26.56		30	35	20	21.7
	30	36.67		28.33	31.67		21.7	38.22		31.7	36.7	30	21.7
	43.33	30		26.67	36.67		16.7	28.22		31.7	20	25	20
	35	46.67		28.33	36.67		21.7	33.22		26.7	23.3	18.3	23.3
	28.33	38.33		41.67	30		20	33.22		26.7	10	18.3	36.7
	33.33	40		26.67	28.33		26.7	23.22		25	26.7	30	41.67
	30	43.33		23.33	15		23.3	18.22		23.3	21.7	23.3	40
	51.67	38.33		36.67	28.33		26.7	28.22		26.7	21.7	18.3	46.67
	35	28.33		30	16.67		33.3	13.22		26.7	20	28.3	23.33
	30	31.67		31.67	20		40	24.89		31.7	23.3	16.7	20
	50	28.33		26.67	26.67		40	8.22		35	36.7	21.7	23.33
	28.33	25		30	26.67		33.3	19.89		36.7	33.3	16.7	33.33
	31.67	20		33.33	28.33		31.7	21.56		18.3	36.7	31.7	35
	31.67	26.67		23.33	31.67		35	23.22		15	26.7	30	30
	36.67	25		28.33	20		23.3	33.22		31.7	10	35	38.33
	36.67	21.67		25	30		55	28.33		33.33	30	20	28.33
	26.67	20		28.33	25		31.7	26.67		33.33	33.33	30
	31.67	23.33		28.33	26.67		46.7	26.67		31.67	25	33.3
	20	13.33		36.67	20		31.7	28.33		36.67	31.67	21.7
	45	35		23.33	13.33		43.3	15		31.67	35	30
	35	33.33		25	25		46.7	25		35	35	28.33
	26.67	26.67		28.33	26.67		25			18.33	26.67	25
	36.67	33.33		28.33	20		23.33			36.67	30	26.67
	28.33	26.67		36.67	13.33		23.33			26.67	26.67	33.33
	25	20		28.33	23.33		31.7			35	13.33	40
	25	28.33		26.67	21.67		35			40	13.33	30
	23.33	21.67		31.67	20		26.67			31.67	18.33	36.67
	26.67	30		40	21.67		35			26.67	35	26.67
	28.33	30		25	20		25			40	16.67	31.67
	26.67	30		28.33	31.67		31.67				31.67	26.67
	30	30		30	26.67		33.33				36.67	31.67
	30	31.67		28.33	21.67		36.67					36.67
	38.33	23.33		36.67	21.67		28.33					26.67
	40	31.67		30	13.33		26.67					30
		30			26.67		28.33					23.33
		21.67			21.67		30					28.33
		20			23.33		23.33
					25
					16.67
					25

## Sheet: Mortality Dif Rel Water Old
	+/+	+/Difdel		+/+	+/Reldel		+/+	+/Difdel;+/Reldel		+/+	+/Difdel	+/Reldel	+/Difdel;+/Reldel
Average Mortality	45.3	28.48		48.5	35.97		45.99	40.87		43	39.31	40.25	38.09
	+/+	+/Difdel		+/+	+/Reldel		+/+	+/Difdel;+/Reldel		+/+	+/Difdel	+/Reldel	+/Difdel;+/Reldel
All Data	67.78	40.56		46.94	36.94		60	46.39		45	30	45	41.7
	54.44	20.56		40.28	35.28		40	43.06		31.7	46.7	43.3	46.7
	21.11	17.22		53.61	28.61		51.7	38.06		41.7	30	31.7	41.7
	24.44	12.22		38.61	33.61		55	43.06		55	45	41.7	40
	29.44	37.22		41.94	40.28		50	36.39		38.3	36.7	35	26.67
	56.11	43.89		55.28	38.61		50	39.72		40	31.7	33.3	30
	23.33	25		63.33	46.67		56.7	38.06		41.7	30	36.7	36.67
	50	30		43.33	31.67		48.3	43.06		40	41.67	50	36.67
	58.33	43.33		55	38.33		46.7	39.72		35	43.33	40	45
	60	18.33		46.67	26.67		36.7	44.72		41.7	31.67	36.67	25
	53.33	25			31.67		48.3	46.39		40	35	45	35
					43.33		45	23.06		40	51.67	30	45
							43.33	24.72		40	40	33.33	45
							36.67	41.67		48.33	45	43.33
							43.33	30		35	45	56.67
							46.67	30		51.67	36.67	45
							51.67	28.33		45	36.67	41.67
							33.33	31.67		48.33	51.67	56.67
							33.33	38.33		51.67	30	30
							51.67	21.67		51.67	33.33	30
							41.67	18.33		51.67	51.67
							43.33	40		48.33	41.7
							36.67	38.33		46.67	33.33
							48.33	33.33		35	45
							46.67	41.67		31.67
							45	31.67
							51.67	30
								43.33
								61.67
								56.67
								45
								50
								48.33
								56.67
								51.67
								43.33
								38.33
								55
								53.33
								53.33
								46.67
								51.67

## Sheet: Mortaltiy Dif Rel CMYD Old
	+/+	+/Difdel		+/+	+/Reldel		+/+	+/Difdel;+/Reldel		+/+	+/Difdel	+/Reldel	+/Difdel;+/Reldel
Average Mortality	73.14	65.69		74.12	69.64		66.75	63.82		61.89	57.12	57.75	58.61
	+/+	+/Difdel		+/+	+/Reldel		+/+	+/Difdel;+/Reldel		+/+	+/Difdel	+/Reldel	+/Difdel;+/Reldel
All Data	65	75		81.67	63.33		70	36.56		50	33.3	53.3	33.3
	73.33	61.67		56.67	61.67		63.3	59.89		48.3	53.3	51.7	40
	73.33	63.33		73.33	58.33		75	49.89		60	56.7	50	43.3
	68.33	55		60	65		60	61.56		61.7	43.3	46.7	73.33
	51.67	68.33		66.67	63.33		80	61.56		40	40	60	71.67
	81.67	73.33		58.33	73.33		66.7	63.22		33.3	63.33	56.7	76.67
	83.33	58.33		78.33	83.33		71.67	69.89		50	53.33	33.3	80
	68.33	71.67		85	80		56.67	49.89		60	58.33	56.67	65
	83.33	66.67		75	81.67		60	64.89		68.33	61.67	55	56.67
	68.33	78.33		90	86.67		68.33	71.56		61.67	61.67	40	56.67
	83.33	83.33		78.33	75		61.67	81.56		78.33	63.33	51.67	51.67
	60	71.67		76.67	81.67		73.33	59.89		75	58.33	73.33	55
	73.33	80		75	76.67		75	73.22		80	73.33	80
	71.67	81.67		83.33	53.33		71.67	56.56		83.33	60	78.33
	76.67	50		85	78.33		58.33	59.89		80	76.67	63.33
	80	60		61.67	71.67		83.33	66.56		63.33	70	55
	81.67	56.67		75	56.67		60	73.33		65	56.67	65
		73.33			66.67		65	65		68.33	60	80
		50			66.67		51.67	66.67		68.33	55	46.67
		53.33			43.33		63.33	60		68.33	48.33	58.33
		70			80			66.67		46.67	58.33
		58.33			70			78.33		51.67	51.67
		63.33			65			61.67
		53.33						60
								78.33
								65
								61.67
