# Supplementary material for: Genetic variation in innate immune gene expression influences mortality after traumatic brain injury in Drosophila
Source: G3 (Bethesda). 2026 Mar 13;16(5):jkag060. doi: 10.1093/g3journal/jkag060 (PMC13148387; doi:10.1093/g3journal/jkag060)
Supplement: jkag060_Supplementary_Data [file jkag060_supplementary_data.zip › Data_S5_G3-2026-406560.xlsx]

## Sheet: Dif
	Log Change Expression
	Uninjured	Injured
+/+	-0.108456	-0.918456
+/+	-0.088456	-0.573456
+/+	-0.433456	-0.533456
+/+	0.476544	-0.198456
+/Difdel	-2.01346	-2.36846
+/Difdel	-2.47346	-1.17746
+/Difdel	-1.06346	-2.16846
+/Difdel	-3.03846	-1.43846
+/Difdel	-4.0204	-7.2709
Difdel/Difdel	-5.80846	-4.43346
Difdel/Difdel	-5.98846	-3.96346
Difdel/Difdel	-5.30346	-4.07346
Difdel/Difdel	-3.57346	-4.05846
Difdel/Difdel	-6.4154	-3.3654
