# Supplementary material for: Genetic variation in innate immune gene expression influences mortality after traumatic brain injury in Drosophila
Source: G3 (Bethesda). 2026 Mar 13;16(5):jkag060. doi: 10.1093/g3journal/jkag060 (PMC13148387; doi:10.1093/g3journal/jkag060)
Supplement: jkag060_Supplementary_Data [file jkag060_supplementary_data.zip › Data_S6_G3-2026-406560.xlsx]

## Sheet: Uninjured
		Percent Survival (all samples)
	Days	+/+												+/Difdel												+/+										+/Reldel
	8	100	100	100	100	100	100	100	100	100	100	100	100	100	100	100	100	100	100	100	100	100	100	100	100	100	100	100	100	100	100	100	100	100	100	100	100	100	100	100	100	100	100	100	100	100	100
	9	100	100	100	100	100	96	100	100	100	100	100	100	100	100	100	100	100	100	100	100	100	100	100	100	100	100	100	96	100	100	100	100	100	100	100	100	100	100	100	100	100	100	100	100	100	100
	10	100	100	100	100	100	96	100	100	100	100	100	100	100	100	100	100	100	100	100	100	100	100	100	100	100	100	100	96	100	100	100	97	100	100	100	100	100	100	100	100	100	100	100	100	97	97
	11	100	100	100	100	100	96	100	100	100	100	100	100	100	100	100	100	100	100	100	100	100	100	100	100	100	100	100	96	100	100	100	97	100	100	100	100	100	100	100	100	100	100	100	100	97	97
	12	100	100	100	100	100	96	100	100	100	100	100	100	100	100	100	100	100	100	100	100	96	100	100	100	100	100	100	96	100	100	100	97	100	100	100	100	100	100	100	100	100	100	100	100	97	97
	13	100	100	100	100	100	96	100	100	100	100	100	100	100	96	100	96	100	100	100	100	96	100	100	100	100	100	100	96	100	100	100	97	100	100	100	96	100	96	100	96	100	100	96	100	97	97
	14	100	100	100	100	100	96	100	96	96	100	100	100	88	96	100	96	100	100	100	100	96	100	100	100	100	100	100	96	100	100	100	97	100	100	100	96	100	96	100	96	100	100	92	100	97	97
	15	100	100	100	100	100	96	100	96	96	100	100	100	88	96	100	96	100	100	100	100	92	100	100	100	100	100	100	96	100	96	100	97	100	100	100	96	100	96	100	96	100	100	92	100	97	97
	16	100	100	100	100	100	96	100	96	96	100	100	100	88	96	100	96	100	100	100	100	92	100	100	100	100	100	100	96	100	96	100	97	100	100	100	96	100	96	100	96	100	100	92	100	97	93
	17	100	100	100	100	100	96	100	96	96	100	100	100	88	96	100	96	100	100	100	100	92	100	100	100	100	100	100	96	100	96	100	97	100	100	100	96	100	96	100	96	100	100	92	100	93	93
	18	92	100	100	100	100	92	92	92	96	100	97	100	88	92	92	96	100	100	100	100	92	100	100	100	100	100	100	96	100	92	100	97	97	100	92	96	100	92	100	96	100	96	92	97	93	90
	19	84	100	96	96	100	88	88	88	96	100	97	100	83	92	88	96	100	96	100	100	92	100	100	100	100	96	100	96	100	92	100	97	93	100	88	96	100	88	100	96	100	96	92	97	93	90
	20	72	96	96	92	96	88	88	88	96	100	97	100	83	92	88	96	100	96	100	100	92	100	100	100	100	96	96	92	100	92	100	97	90	100	84	96	100	88	100	96	100	96	92	97	93	90
	21	72	96	96	92	92	88	88	88	96	100	97	100	83	92	88	96	100	96	100	100	92	100	100	100	100	92	92	88	100	92	100	97	90	97	84	96	100	88	100	96	100	96	92	97	93	90
	22	72	96	96	92	92	88	88	84	92	100	97	97	83	92	88	96	100	96	100	100	92	100	100	100	96	92	92	84	100	92	100	97	90	97	84	96	100	88	100	96	100	96	92	97	90	90
	23	68	96	96	92	92	88	88	80	92	100	97	97	83	92	88	96	100	96	100	100	92	100	97	97	96	88	92	84	100	92	100	97	90	97	84	96	100	88	100	96	100	96	92	93	90	90
	24	68	96	96	92	92	88	72	72	92	100	97	97	83	92	88	96	100	96	100	100	92	97	97	93	96	88	92	80	100	88	100	93	90	97	84	96	100	88	100	96	100	96	92	93	90	90
	25	60	92	92	92	88	76	64	68	76	100	93	97	83	88	88	96	96	92	100	100	92	97	97	93	96	88	88	76	100	88	88	93	90	97	80	96	100	88	100	92	100	88	92	93	87	87
	26	56	88	92	92	88	68	64	64	64	100	93	97	79	84	84	96	96	92	100	100	92	93	97	93	96	88	88	72	100	88	76	93	90	97	80	96	100	88	100	92	100	88	88	93	87	87
	27	52	88	76	92	88	64	64	64	64	100	93	97	75	84	84	96	96	92	100	100	92	93	97	93	96	88	84	72	96	88	72	93	90	93	80	96	100	88	100	92	100	88	88	93	87	87
	28	52	88	68	92	84	64	64	64	60	100	93	97	71	84	84	96	96	92	100	100	92	93	93	90	96	84	80	72	92	88	68	93	90	90	80	96	100	80	100	92	100	88	88	93	87	87
	29	48	88	64	92	80	64	64	64	60	100	93	93	71	84	84	96	92	92	100	100	92	93	93	90	92	80	80	72	92	84	68	90	90	90	76	96	100	80	100	92	100	88	88	93	83	83
	30	40	88	64	80	80	64	64	60	60	93	93	90	67	84	84	96	92	92	100	100	92	93	90	87	92	80	80	68	92	84	68	87	87	83	76	92	100	80	96	92	96	88	88	93	80	83
	31	40	88	60	64	76	60	60	60	60	90	87	77	67	84	84	96	92	92	100	100	92	90	90	83	92	76	80	68	88	64	68	80	83	80	76	92	100	72	96	92	96	88	88	93	73	80
	32	40	68	56	60	72	56	56	52	56	80	80	67	67	72	84	96	88	92	96	96	92	90	80	77	84	76	76	52	80	48	56	80	83	77	68	92	92	72	96	88	96	88	88	87	70	80
	33	36	60	56	52	64	52	56	48	56	67	70	60	54	60	84	96	80	84	96	92	88	80	70	70	76	68	60	32	72	48	48	73	83	73	64	76	84	68	92	88	96	88	88	87	63	77
	34	36	60	48	44	64	52	56	48	56	60	70	60	46	60	84	96	80	80	96	92	88	73	63	63	72	64	48	32	72	48	48	67	83	70	64	64	84	68	88	88	96	88	88	83	57	70
	35	36	56	32	44	52	52	56	48	56	60	70	60	46	60	84	96	80	80	96	92	88	67	63	63	72	60	40	32	64	44	48	60	77	67	64	64	84	64	88	84	96	88	84	83	50	67
	36	36	48	32	44	40	48	56	44	52	60	60	60	46	60	84	96	80	80	96	92	88	67	63	63	68	52	36	32	64	44	44	60	70	63	64	64	84	56	88	84	96	88	84	83	50	60
	37	36	40	32	44	40	48	52	44	48	53	60	50	46	60	84	92	80	80	92	88	88	67	63	63	68	40	32	28	60	40	44	60	70	63	64	60	84	56	88	84	92	88	84	83	50	60
	38	36	40	32	44	40	44	40	44	44	53	57	37	46	60	84	92	80	72	92	84	84	60	63	63	60	40	32	24	60	32	40	53	70	63	44	60	84	52	88	80	92	88	84	83	43	50
	39	32	32	32	44	40	44	32	36	32	47	50	33	46	52	72	92	76	68	92	84	84	57	57	60	56	40	28	24	56	24	24	47	63	43	28	60	80	52	88	76	84	84	80	67	43	50
	40	32	24	32	32	40	44	32	28	20	40	43	30	33	32	60	84	72	56	92	80	80	53	50	60	52	40	28	24	52	24	12	40	57	37	20	52	72	44	84	76	80	80	80	60	37	43
	41	28	24	28	32	36	44	32	28	16	27	43	23	25	24	52	80	64	48	92	80	72	53	47	57	44	40	28	24	52	24	8	40	50	30	20	44	64	32	80	76	80	80	80	53	37	43
	42	28	24	24	20	32	44	32	28	16	23	43	20	17	24	52	72	64	48	92	80	72	50	47	53	40	40	28	24	52	24	8	37	50	30	20	36	64	24	72	76	80	80	80	53	33	43
	43	28	24	20	20	28	40	24	28	16	20	43	20	17	24	52	72	64	48	92	80	72	50	40	47	40	40	24	24	52	16	4	30	47	27	20	36	64	24	72	76	80	72	80	53	30	43
	44	28	24	20	20	20	32	24	20	16	20	43	20	17	24	52	72	64	48	84	76	72	50	40	47	40	32	20	20	48	16	4	20	47	27	20	36	60	24	72	60	60	72	72	50	30	43
	45	28	20	20	20	20	24	16	20	12	20	40	20	17	24	52	72	64	44	84	72	64	50	33	43	40	28	12	20	44	16	4	13	43	27	20	36	60	24	72	52	52	64	64	50	27	33
	46	20	16	20	20	20	16	8	20	12	20	33	17	17	20	52	72	64	44	76	72	60	50	30	37	40	20	12	12	40	8	4	13	37	23	20	36	56	24	72	44	44	64	56	47	23	27
	47	16	16	20	20	20	8	8	12	12	20	33	17	17	20	52	72	60	44	68	64	56	40	27	30	40	20	12	12	40	8	4	13	30	20	20	28	56	16	64	36	36	56	48	40	20	17
	48	12	4	20	20	20	0	8	12	4	17	33	13	17	20	52	72	60	36	60	56	52	23	27	30	32	16	12	8	32	8	0	13	30	17	20	28	52	16	64	20	28	56	40	37	20	17
	49	12	4	16	16	16	0	8	12	4	13	33	13	17	20	52	72	60	28	60	56	52	23	27	30	28	12	12	8	32	8	0	10	30	17	20	28	52	12	60	20	28	56	40	37	20	17
	50	12	4	16	12	12	0	8	12	4	13	33	13	17	20	52	72	60	28	60	56	52	23	27	30	20	8	12	8	32	4	0	10	30	17	16	24	52	12	60	20	28	52	40	37	20	17
	51	8	4	16	8	12	0	8	12	4	13	30	13	17	20	44	72	56	28	60	56	52	23	27	30	20	8	8	8	28	0	0	10	30	17	16	24	44	12	60	20	24	52	40	37	17	17
	52	8	4	16	8	8	0	8	12	4	10	30	10	13	16	44	64	52	24	60	56	52	23	23	27	20	4	8	8	24	0	0	10	27	13	12	20	36	12	52	20	24	40	40	30	17	13
	53	4	4	12	8	8	0	8	12	0	10	30	10	13	16	36	52	48	20	60	48	52	17	23	27	20	4	8	8	20	0	0	10	27	13	12	20	28	8	40	20	20	40	36	30	10	13
	54	4	0	12	8	8	0	8	12	0	10	23	10	13	12	36	44	40	16	60	40	44	17	23	20	20	4	8	8	20	0	0	7	23	10	4	16	20	8	32	16	20	32	36	30	10	10
	55	0	0	12	4	4	0	8	12	0	7	17	10	4	8	28	36	32	16	60	32	44	17	20	20	12	4	8	8	16	0	0	7	23	10	4	16	4	8	24	16	16	32	28	23	7	7
	56	0	0	8	4	4	0	4	4	0	7	17	7	4	8	28	36	32	12	60	32	40	13	20	20	8	0	8	8	16	0	0	3	17	7	4	8	4	4	16	16	12	32	28	23	3	3
	57	0	0	4	4	4	0	4	0	0	7	13	7	4	4	28	36	32	12	60	32	40	13	13	17	8	0	8	8	16	0	0	3	3	3	4	8	4	4	16	16	12	32	28	17	3	3
	58	0	0	4	4	0	0	4	0	0	7	10	7	4	4	28	36	32	12	56	32	40	13	10	13	8	0	8	8	12	0	0	3	3	3	0	8	4	4	16	12	12	32	28	13	3	3
	59	0	0	4	4	0	0	4	0	0	7	7	7	4	4	28	36	28	12	56	32	40	13	7	13	8	0	8	8	12	0	0	0	3	3	0	4	4	4	16	12	12	24	28	13	3	3
	60	0	0	4	4	0	0	4	0	0	7	7	3	4	4	24	36	24	12	56	32	40	10	7	10	8	0	4	4	8	0	0	0	3	3	0	4	4	4	8	8	8	24	20	10	3	0
	61	0	0	4	4	0	0	4	0	0	7	7	3	4	4	20	32	16	12	56	32	32	7	7	7	4	0	4	4	4	0	0	0	0	0	0	4	52	4	8	4	8	16	20	7	0	0
	62	0	0	4	4	0	0	4	0	0	7	7	3	4	0	20	28	12	12	56	32	32	7	7	7	4	0	4	0	0	0	0	0	0	0	0	4	52	4	8	0	0	16	12	3	0	0
	63	0	0	4	4	0	0	4	0	0	7	3	3	4	0	16	28	8	12	56	32	28	7	7	7	4	0	0	0	0	0	0	0	0	0	0	4	48	4	8	0	0	16	12	3	0	0
	64	0	0	4	4	0	0	4	0	0	3	0	3	4	0	16	28	8	12	48	28	28	7	7	7	4	0	0	0	0	0	0	0	0	0	0	4	48	4	8	0	0	16	12	3	0	0
	65	0	0	4	4	0	0	4	0	0	3	0	3	4	0	16	28	8	12	40	28	24	7	3	7	4	0	0	0	0	0	0	0	0	0	0	4	40	0	8	0	0	16	12	0	0	0
	66	0	0	4	4	0	0	4	0	0	3	0	3	4	0	16	24	8	12	40	28	24	7	3	7	0	0	0	0	0	0	0	0	0	0	0	4	40	0	8	0	0	12	12	0	0	0
	67	0	0	0	4	0	0	4	0	0	0	0	3	4	0	16	24	4	12	24	28	24	7	3	3											0	4	40	0	8	0	0	8	8	0	0	0
	68	0	0	0	4	0	0	4	0	0	0	0	0	4	0	16	20	4	12	16	16	20	3	0	0											0	4	40	0	8	0	0	8	4	0	0	0
	69	0	0	0	0	0	0	4	0	0	0	0	0	4	0	16	16	4	8	12	12	12	0	0	0											0	0	40	0	4	0	0	8	4	0	0	0
	70	0	0	0	0	0	0	4	0	0	0	0	0	4	0	16	12	4	8	12	12	8	0	0	0											0	0	36	0	4	0	0	8	4	0	0	0
	71	0	0	0	0	0	0	4	0	0	0	0	0	0	0	12	4	4	8	12	12	8	0	0	0											0	0	32	0	4	0	0	8	4	0	0	0
	72	0	0	0	0	0	0	4	0	0	0	0	0	0	0	12	4	4	8	12	12	8	0	0	0											0	0	32	0	4	0	0	4	4	0	0	0
	73	0	0	0	0	0	0	4	0	0	0	0	0	0	0	8	4	4	8	8	8	8	0	0	0											0	0	32	0	4	0	0	4	4	0	0	0
	74	0	0	0	0	0	0	4	0	0	0	0	0	0	0	4	4	4	4	8	8	4	0	0	0											0	0	32	0	4	0	0	4	4	0	0	0
	75	0	0	0	0	0	0	0	0	0	0	0	0	0	0	4	4	4	4	8	4	4	0	0	0											0	0	28	0	4	0	0	0	0	0	0	0
	76													0	0	0	4	0	4	8	4	4	0	0	0											0	0	28	0	4	0	0	0	0	0	0	0
	77													0	0	0	0	0	4	8	4	4	0	0	0											0	0	24	0	4	0	0	0	0	0	0	0
	78													0	0	0	0	0	4	8	0	0	0	0	0											0	0	24	0	0	0	0	0	0	0	0	0
	79													0	0	0	0	0	4	8	0	0	0	0	0											0	0	24	0	0	0	0	0	0	0	0	0
	80													0	0	0	0	0	4	4	0	0	0	0	0											0	0	20	0	0	0	0	0	0	0	0	0
	81													0	0	0	0	0	4	4	0	0	0	0	0											0	0	20	0	0	0	0	0	0	0	0	0
	82													0	0	0	0	0	4	4	0	0	0	0	0											0	0	20	0	0	0	0	0	0	0	0	0
	83													0	0	0	0	0	4	4	0	0	0	0	0											0	0	20	0	0	0	0	0	0	0	0	0
	84													0	0	0	0	0	4	4	0	0	0	0	0											0	0	16	0	0	0	0	0	0	0	0	0
	85													0	0	0	0	0	0	4	0	0	0	0	0											0	0	12	0	0	0	0	0	0	0	0	0
	86													0	0	0	0	0	0	4	0	0	0	0	0											0	0	12	0	0	0	0	0	0	0	0	0
	87													0	0	0	0	0	0	0	0	0	0	0	0											0	0	12	0	0	0	0	0	0	0	0	0
	88																																			0	0	12	0	0	0	0	0	0	0	0	0
	89																																			0	0	8	0	0	0	0	0	0	0	0	0
	90																																			0	0	8	0	0	0	0	0	0	0	0	0
																																				0	0	8	0	0	0	0	0	0	0	0	0
																																				0	0	8	0	0	0	0	0	0	0	0	0
																																				0	0	4	0	0	0	0	0	0	0	0	0
																																				0	0	4	0	0	0	0	0	0	0	0	0
																																				0	0	4	0	0	0	0	0	0	0	0	0
																																				0	0	4	0	0	0	0	0	0	0	0	0
																																				0	0	4	0	0	0	0	0	0	0	0	0
																																				0	0	0	0	0	0	0	0	0	0	0	0

## Sheet: Injured
		Percent Survival (all samples)
	Days	+/+																																				+/Difdel
	8	100	100	100	100	100	100	100	100	100	100	100	100	100	100	100	100	100	100	100	100	100	100	100	100	100	100	100	100	100	100	100	100	100	100	100	100	100	100	100	100	100	100	100	100	100	100	100	100
	9	100	100	95	100	95	100	100	100	100	100	96	100	100	100	95	100	95	100	100	100	100	100	100	100	96	100	96	100	93	100	100	96	100	100	100	100	100	100	100	100	100	100	100	100	100	100	100	100
	10	100	100	95	100	95	100	100	100	100	100	96	100	100	100	84	100	95	100	100	100	100	100	100	100	92	100	96	100	93	100	85	84	100	100	95	94	100	100	100	100	100	100	100	100	100	100	100	100
	11	100	100	95	100	95	100	100	100	100	96	96	100	100	96	84	100	95	100	100	100	100	100	96	97	92	96	96	100	93	100	80	76	100	100	95	94	100	100	100	100	100	100	100	100	100	100	100	100
	12	100	100	95	100	95	100	100	100	100	96	96	100	100	96	84	100	95	100	100	100	100	100	96	97	88	96	96	100	87	100	80	76	100	100	90	94	96	100	100	100	100	100	100	100	100	100	100	100
	13	100	100	95	100	95	100	95	100	100	92	92	95	100	91	84	100	95	94	100	100	100	100	92	97	88	96	96	100	87	100	80	76	100	100	90	94	96	100	100	100	100	100	100	100	100	100	100	100
	14	100	100	95	95	95	100	95	100	100	88	92	95	100	91	84	100	95	94	100	100	100	100	92	97	88	96	96	100	87	100	80	76	100	100	90	94	96	100	100	100	100	100	100	100	100	100	100	100
	15	100	100	95	95	95	100	95	95	100	88	92	95	100	91	84	100	95	88	100	100	100	100	92	97	88	96	96	100	87	100	80	76	100	100	90	94	96	100	100	100	100	100	100	100	100	100	100	100
	16	100	100	95	95	95	100	95	95	100	88	92	95	100	91	84	100	95	88	100	100	100	100	92	97	88	96	96	100	87	100	80	76	100	100	90	94	96	100	100	100	100	100	100	100	100	100	100	100
	17	100	93	95	95	95	100	95	95	100	88	92	95	100	91	84	100	95	88	100	100	100	100	92	97	88	96	96	100	87	100	80	76	100	95	90	94	96	100	95	100	100	100	100	100	100	100	100	100
	18	100	93	95	95	95	95	90	95	100	83	88	95	100	91	79	100	84	81	92	92	92	100	84	94	88	92	88	100	87	100	75	72	90	95	90	94	92	100	90	100	100	100	100	100	100	94	95	100
	19	100	93	95	95	95	95	90	95	100	83	88	95	100	91	74	93	74	81	84	88	84	87	80	94	84	88	84	100	87	100	75	72	90	91	85	94	92	100	90	100	100	100	100	100	100	94	95	100
	20	100	93	90	95	95	95	90	95	95	83	88	90	100	91	68	93	68	81	76	81	76	78	80	91	76	84	84	100	87	100	75	72	90	91	85	94	92	100	90	100	100	100	100	100	100	94	85	94
	21	100	93	90	95	95	95	90	95	95	83	88	86	100	91	68	93	68	81	76	81	76	70	80	89	76	84	84	100	87	100	75	72	90	91	85	94	92	100	90	100	100	100	100	100	100	94	85	94
	22	85	93	90	95	95	95	90	95	95	83	88	86	100	91	68	93	68	81	76	77	76	70	72	89	76	80	80	100	80	100	65	64	85	82	80	71	92	100	85	100	100	100	100	100	100	94	85	94
	23	75	79	81	90	90	90	90	95	95	83	88	86	100	91	68	93	68	81	72	69	76	70	68	86	72	72	76	100	73	92	65	64	80	82	80	71	88	100	80	89	100	100	100	100	100	94	85	94
	24	50	71	76	90	85	90	90	95	95	83	88	86	100	91	68	93	68	81	68	65	76	65	68	80	72	56	76	100	73	92	60	60	80	82	75	59	88	100	75	89	100	100	100	100	100	94	80	94
	25	50	57	76	90	70	52	65	76	85	75	80	71	80	74	53	93	58	69	52	58	76	65	56	74	72	48	64	100	73	92	55	60	75	77	70	47	88	82	75	78	93	100	95	94	100	88	80	88
	26	50	57	71	90	65	52	45	67	80	67	72	52	60	65	42	86	47	63	40	54	68	48	40	63	68	40	56	74	67	85	55	56	75	77	70	47	88	82	70	78	87	100	90	82	100	82	75	82
	27	50	57	67	90	60	52	35	57	70	58	64	43	30	52	37	79	42	50	36	50	64	39	40	54	64	40	52	74	53	77	55	56	75	73	70	47	88	73	70	78	80	100	85	76	100	76	75	76
	28	50	57	62	90	55	52	30	57	65	54	60	43	30	48	32	71	32	44	32	50	60	35	40	51	64	40	52	74	53	77	50	56	75	73	65	47	88	73	70	78	80	100	85	76	100	76	75	76
	29	35	57	57	90	50	52	30	48	65	54	56	38	25	48	32	71	32	44	28	46	56	35	36	51	64	36	52	65	47	77	45	52	65	64	65	47	88	64	65	78	80	100	85	76	100	71	70	76
	30	35	50	52	85	40	48	30	43	65	54	56	33	25	43	32	64	26	38	24	42	52	35	36	51	64	32	52	65	47	77	45	52	60	64	60	47	80	64	60	67	80	100	80	76	100	71	65	71
	31	25	36	52	80	30	43	30	38	65	54	56	33	25	43	32	57	26	38	24	42	48	30	36	49	64	28	52	65	47	69	40	44	50	55	60	41	72	45	60	56	80	100	80	76	100	71	65	71
	32	20	29	43	75	20	38	30	38	50	46	52	24	25	30	21	57	16	25	20	38	44	30	32	49	64	24	48	65	47	69	35	36	45	50	55	41	64	45	50	44	73	83	70	65	80	47	55	53
	33	15	21	38	75	15	33	30	38	40	42	48	19	25	22	16	43	11	19	20	38	44	22	32	29	60	16	48	65	40	69	30	28	35	41	50	35	60	36	50	44	67	67	60	59	75	35	45	41
	34	15	21	38	70	15	33	30	33	35	38	44	19	25	22	16	36	11	13	16	38	44	17	32	11	56	16	48	65	40	69	30	24	35	41	50	35	60	36	50	44	67	67	60	59	70	35	45	41
	35	15	21	38	70	15	33	30	33	35	33	40	19	25	22	16	29	5	13	16	38	44	17	32	11	56	16	48	65	40	69	30	24	35	41	50	35	60	36	50	44	67	67	60	59	70	35	45	41
	36	10	21	38	70	10	33	25	33	35	29	36	19	20	22	16	21	5	13	12	38	44	17	32	9	56	16	44	43	27	46	30	24	25	36	50	29	60	27	50	44	67	67	60	59	70	35	45	41
	37	5	21	38	65	10	29	20	33	30	29	32	14	20	22	16	21	5	13	8	38	44	17	20	6	52	16	44	30	27	46	30	24	25	32	45	29	52	18	50	33	60	67	55	59	65	35	45	41
	38	5	21	38	60	5	29	20	33	30	25	32	14	20	22	16	21	5	13	8	38	44	17	12	3	44	16	44	30	20	31	20	16	25	32	45	24	36	18	50	22	60	67	55	59	65	35	45	41
	39	5	14	33	60	5	19	20	24	25	21	24	10	10	17	16	21	5	13	8	31	44	17	12	0	40	16	44	26	20	31	20	16	25	27	35	24	28	9	45	22	47	58	45	59	55	29	40	29
	40	5	14	24	60	5	14	20	14	20	17	20	0	5	13	11	21	5	13	4	31	32	13	8	0	36	16	28	26	20	31	10	8	25	18	35	18	24	9	45	22	40	58	35	59	50	29	30	24
	41	0	14	24	55	5	10	20	10	20	13	16	0	5	9	11	21	5	13	4	27	32	13	8	0	28	16	16	26	20	31	10	4	25	18	30	6	24	9	45	11	40	58	35	59	50	24	30	24
	42	0	14	24	55	5	5	20	10	20	13	12	0	5	9	11	21	5	13	4	27	24	13	8	0	24	16	16	22	20	31	10	4	25	18	30	6	20	9	45	11	40	58	35	59	50	24	30	24
	43	0	14	24	55	5	0	20	5	15	13	12	0	5	9	5	21	0	13	4	27	24	13	8	0	24	16	16	22	20	23	10	4	25	18	25	6	20	9	40	11	40	58	30	53	45	24	25	24
	44	0	14	19	45	0	0	20	5	15	13	12	0	5	9	5	21	0	13	4	23	24	13	8	0	24	12	16	17	13	15	10	4	25	18	20	6	16	9	35	11	40	58	30	53	45	24	25	24
	45	0	14	14	35	0	0	20	5	15	13	12	0	5	9	5	14	0	13	4	23	24	13	8	0	20	12	12	13	13	15	10	4	25	14	15	6	16	9	35	0	40	58	30	53	45	24	25	24
	46	0	14	14	35	0	0	15	5	15	8	8	0	5	9	5	14	0	13	4	15	24	13	4	0	16	8	12	13	13	15	5	0	25	14	10	0	12	9	35	0	33	58	25	47	40	24	25	18
	47	0	14	14	35	0	0	10	5	10	8	8	0	5	9	0	14	0	13	4	8	24	13	4	0	16	8	8	4	13	15	5	0	20	14	10	0	8	9	30	0	27	50	20	41	30	18	20	12
	48	0	14	14	30	0	0	0	0	10	4	8	0	5	9	0	14	0	13	4	8	20	13	4	0	4	4	4	4	7	15	5	0	20	14	5	0	8	0	30	0	20	50	20	41	20	18	20	6
	49	0	14	14	30	0	0	0	0	10	4	8	0	5	9	0	14	0	13	4	8	16	9	0	0	4	4	4	4	7	15	5	0	20	14	5	0	8	0	30	0	20	42	15	41	20	18	20	6
	50	0	14	14	30	0	0	0	0	10	4	4	0	5	9	0	14	0	13	4	8	16	9	0	0	4	0	4	0	7	8	5	0	20	14	5	0	8	0	25	0	20	42	5	41	20	18	20	6
	51	0	7	14	20	0	0	0	0	10	4	4	0	5	9	0	14	0	13	4	8	16	9	0	0	4	0	4	0	7	8	5	0	15	9	5	0	8	0	25	0	20	42	5	41	20	18	20	6
	52	0	7	10	15	0	0	0	0	10	4	4	0	5	9	0	7	0	13	4	8	12	9	0	0	4	0	4	0	7	8	5	0	15	9	5	0	4	0	20	0	20	42	5	41	20	18	20	6
	53	0	0	10	5	0	0	0	0	5	4	4	0	5	4	0	7	0	13	4	4	12	4	0	0	4	0	4	0	7	8	5	0	15	9	5	0	4	0	15	0	13	25	5	35	15	12	15	6
	54	0	0	10	5	0	0	0	0	5	0	4	0	5	4	0	7	0	13	4	4	12	4	0	0	4	0	4	0	7	8	5	0	10	5	5	0	4	0	15	0	13	17	5	29	15	12	15	6
	55	0	0	10	5	0	0	0	0	5	0	4	0	5	4	0	7	0	13	0	4	8	4	0	0	4	0	4	0	0	8	5	0	5	5	0	0	4	0	15	0	13	17	5	29	15	12	15	6
	56	0	0	5	5	0	0	0	0	5	0	4	0	0	4	0	0	0	13	0	4	8	0	0	0	0	0	4	0	0	0	5	0	0	5	0	0	4	0	15	0	13	17	5	29	15	12	15	6
	57	0	0	5	5	0	0	0	0	5	0	4	0	0	4	0	0	0	13	0	4	4	0	0	0	0	0	0	0	0	0	5	0	0	5	0	0	4	0	5	0	13	8	5	29	15	12	15	6
	58	0	0	5	5	0	0	0	0	5	0	4	0	0	4	0	0	0	13	0	4	4	0	0	0	0	0	0	0	0	0	5	0	0	5	0	0	4	0	5	0	13	8	5	24	10	12	10	6
	59	0	0	5	5	0	0	0	0	5	0	4	0	0	4	0	0	0	13	0	4	4	0	0	0	0	0	0	0	0	0	5	0	0	0	0	0	4	0	5	0	13	8	5	24	10	6	10	6
	60	0	0	5	5	0	0	0	0	5	0	4	0	0	4	0	0	0	13	0	4	0	0	0	0	0	0	0	0	0	0	5	0	0	0	0	0	4	0	5	0	13	8	5	18	5	6	10	6
	61	0	0	5	5	0	0	0	0	5	0	0	0	0	0	0	0	0	13	0	0	0	0	0	0	0	0	0	0	0	0	5	0	0	0	0	0	4	0	5	0	7	0	0	18	5	6	5	6
	62	0	0	5	5	0	0	0	0	5	0	0	0	0	0	0	0	0	13	0	0	0	0	0	0	0	0	0	0	0	0	5	0	0	0	0	0	4	0	5	0	7	0	0	6	0	0	5	0
	63	0	0	5	0	0	0	0	0	5	0	0	0	0	0	0	0	0	13	0	0	0	0	0	0	0	0	0	0	0	0	5	0	0	0	0	0	4	0	0	0	7	0	0	6	0	0	5	0
	64	0	0	5	0	0	0	0	0	5	0	0	0	0	0	0	0	0	13	0	0	0	0	0	0	0	0	0	0	0	0	5	0	0	0	0	0	4	0	0	0	7	0	0	6	0	0	5	0
	65	0	0	0	0	0	0	0	0	5	0	0	0	0	0	0	0	0	13	0	0	0	0	0	0	0	0	0	0	0	0	5	0	0	0	0	0	0	0	0	0	7	0	0	6	0	0	5	0
	66	0	0	0	0	0	0	0	0	5	0	0	0	0	0	0	0	0	13	0	0	0	0	0	0	0	0	0	0	0	0	5	0	0	0	0	0	0	0	0	0	0	0	0	6	0	0	5	0
	67	0	0	0	0	0	0	0	0	5	0	0	0	0	0	0	0	0	13	0	0	0	0	0	0	0	0	0	0	0	0	0	0	0	0	0	0	0	0	0	0	0	0	0	6	0	0	5	0
	68	0	0	0	0	0	0	0	0	0	0	0	0	0	0	0	0	0	13	0	0	0	0	0	0	0	0	0	0	0	0	0	0	0	0	0	0	0	0	0	0	0	0	0	0	0	0	0	0
	69	0	0	0	0	0	0	0	0	0	0	0	0	0	0	0	0	0	13	0	0	0	0	0	0	0	0	0	0	0	0	0	0	0	0	0	0	0	0	0	0	0	0	0	0	0	0	0	0
	70	0	0	0	0	0	0	0	0	0	0	0	0	0	0	0	0	0	13	0	0	0	0	0	0	0	0	0	0	0	0	0	0	0	0	0	0	0	0	0	0	0	0	0	0	0	0	0	0
	71	0	0	0	0	0	0	0	0	0	0	0	0	0	0	0	0	0	13	0	0	0	0	0	0	0	0	0	0	0	0	0	0	0	0	0	0	0	0	0	0	0	0	0	0	0	0	0	0
	72	0	0	0	0	0	0	0	0	0	0	0	0	0	0	0	0	0	13	0	0	0	0	0	0	0	0	0	0	0	0	0	0	0	0	0	0	0	0	0	0	0	0	0	0	0	0	0	0
	73	0	0	0	0	0	0	0	0	0	0	0	0	0	0	0	0	0	13	0	0	0	0	0	0	0	0	0	0	0	0	0	0	0	0	0	0	0	0	0	0	0	0	0	0	0	0	0	0
	74	0	0	0	0	0	0	0	0	0	0	0	0	0	0	0	0	0	13	0	0	0	0	0	0	0	0	0	0	0	0	0	0	0	0	0	0	0	0	0	0	0	0	0	0	0	0	0	0
	75	0	0	0	0	0	0	0	0	0	0	0	0	0	0	0	0	0	13	0	0	0	0	0	0	0	0	0	0	0	0	0	0	0	0	0	0	0	0	0	0	0	0	0	0	0	0	0	0
	76	0	0	0	0	0	0	0	0	0	0	0	0	0	0	0	0	0	13	0	0	0	0	0	0	0	0	0	0	0	0	0	0	0	0	0	0	0	0	0	0	0	0	0	0	0	0	0	0
	77	0	0	0	0	0	0	0	0	0	0	0	0	0	0	0	0	0	13	0	0	0	0	0	0	0	0	0	0	0	0	0	0	0	0	0	0	0	0	0	0	0	0	0	0	0	0	0	0
	78	0	0	0	0	0	0	0	0	0	0	0	0	0	0	0	0	0	13	0	0	0	0	0	0	0	0	0	0	0	0	0	0	0	0	0	0	0	0	0	0	0	0	0	0	0	0	0	0
	79	0	0	0	0	0	0	0	0	0	0	0	0	0	0	0	0	0	13	0	0	0	0	0	0	0	0	0	0	0	0	0	0	0	0	0	0	0	0	0	0	0	0	0	0	0	0	0	0
	80	0	0	0	0	0	0	0	0	0	0	0	0	0	0	0	0	0	13	0	0	0	0	0	0	0	0	0	0	0	0	0	0	0	0	0	0	0	0	0	0	0	0	0	0	0	0	0	0
	81	0	0	0	0	0	0	0	0	0	0	0	0	0	0	0	0	0	13	0	0	0	0	0	0	0	0	0	0	0	0	0	0	0	0	0	0
	82	0	0	0	0	0	0	0	0	0	0	0	0	0	0	0	0	0	13	0	0	0	0	0	0	0	0	0	0	0	0	0	0	0	0	0	0
	83	0	0	0	0	0	0	0	0	0	0	0	0	0	0	0	0	0	13	0	0	0	0	0	0	0	0	0	0	0	0	0	0	0	0	0	0
	84	0	0	0	0	0	0	0	0	0	0	0	0	0	0	0	0	0	13	0	0	0	0	0	0	0	0	0	0	0	0	0	0	0	0	0	0
	85	0	0	0	0	0	0	0	0	0	0	0	0	0	0	0	0	0	6	0	0	0	0	0	0	0	0	0	0	0	0	0	0	0	0	0	0
	86	0	0	0	0	0	0	0	0	0	0	0	0	0	0	0	0	0	6	0	0	0	0	0	0	0	0	0	0	0	0	0	0	0	0	0	0
	87	0	0	0	0	0	0	0	0	0	0	0	0	0	0	0	0	0	0	0	0	0	0	0	0	0	0	0	0	0	0	0	0	0	0	0	0
	88
	89
	90
[truncated: 83 more columns]
